# Supplementary material for: N-Cyclo­hexyl-3,4,5-trimethoxy­benzamide
Source: Acta Crystallogr Sect E Struct Rep Online. 2009 Nov 28;65(Pt 12):o3234. doi: 10.1107/S1600536809050284 (PMC2972029; doi:10.1107/S1600536809050284)
Supplement: Supplementary file 2 [file e-65-o3234-Isup2.hkl]

# 
# h,k,l, Fc-squared, Fo-squared, sigma(Fo-squared) and status flag 
# 
data_I
_shelx_title ' sa31 in P21/c' 
_shelx_refln_list_code          4 
_shelx_F_calc_maximum      195.82 
_exptl_crystal_F_000       632.00 
_reflns_d_resolution_high  0.8236 
 
loop_ 
 _symmetry_equiv_pos_as_xyz 
 'x, y, z' 
 '-x, y+1/2, -z+1/2' 
 '-x, -y, -z' 
 'x, -y-1/2, z-1/2' 
 
_cell_length_a    23.4539 
_cell_length_b     5.2145 
_cell_length_c    12.4559 
_cell_angle_alpha  90.000 
_cell_angle_beta   92.886 
_cell_angle_gamma  90.000 
 
_shelx_F_squared_multiplier     1.000 
 
loop_ 
 _refln_index_h 
 _refln_index_k 
 _refln_index_l 
 _refln_F_squared_calc 
 _refln_F_squared_meas 
 _refln_F_squared_sigma 
 _refln_observed_status 
   7   0   0      934.10      718.35     16.69 o 
   8   0   0     9309.82     9212.09     54.80 o 
   9   0   0     3910.19     3466.30     30.95 o 
  10   0   0      116.57       94.44      7.84 o 
  11   0   0       34.80       32.56      5.57 o 
  12   0   0      426.33      403.58     10.17 o 
  13   0   0     1329.36     1196.14     15.80 o 
  14   0   0     3015.88     2977.59     23.27 o 
  15   0   0     1173.92     1114.88     14.22 o 
  16   0   0      157.73      155.06      6.58 o 
  17   0   0      811.79      773.95     12.05 o 
  18   0   0     2025.92     2046.47     18.16 o 
  19   0   0        0.55        4.92      4.72 o 
  20   0   0        4.89       12.34      6.91 o 
  21   0   0     3546.43     3852.64     24.31 o 
  22   0   0     1219.80     1304.21     14.45 o 
  23   0   0       37.73       47.59      6.54 o 
  24   0   0       46.78       55.05      5.70 o 
  25   0   0      261.05      290.48      7.94 o 
  26   0   0        8.98       13.32      5.23 o 
  27   0   0        1.64        4.32      4.86 o 
  28   0   0       26.09       29.24      5.97 o 
   1   1   0     4181.44     3302.93     67.52 o 
   2   1   0       14.53       17.21      4.20 o 
   3   1   0        4.56       12.92      7.55 o 
   4   1   0     6129.36     5229.47     59.04 o 
   5   1   0       70.91       30.36      7.56 o 
   6   1   0      196.69      178.79      7.07 o 
   7   1   0      642.30      544.77     11.31 o 
   8   1   0      196.34      173.30      7.37 o 
   9   1   0       31.70       32.49      4.18 o 
  10   1   0       51.90       61.72      3.75 o 
  11   1   0      266.02      273.62     18.18 o 
  12   1   0       19.96       21.36      3.43 o 
  13   1   0      236.67      257.18      6.25 o 
  14   1   0      969.64      980.33     10.24 o 
  15   1   0      115.93      118.30      5.08 o 
  16   1   0      585.67      568.31     44.50 o 
  17   1   0       28.66       23.62      2.78 o 
  18   1   0      299.19      296.46      9.14 o 
  19   1   0      705.17      706.30     19.40 o 
  20   1   0      594.94      634.28     23.39 o 
  21   1   0       39.03       40.53      4.90 o 
  22   1   0      289.34      283.76     13.60 o 
  23   1   0       11.88       13.18      3.39 o 
  24   1   0      256.76      268.17     12.35 o 
  25   1   0       13.17       13.95      2.87 o 
  26   1   0        0.21        1.70      3.25 o 
  27   1   0        0.72        3.46      3.60 o 
  28   1   0        9.52       10.11      3.84 o 
   0   2   0      832.45      779.80     13.46 o 
   1   2   0      989.31      869.89      9.87 o 
   2   2   0       76.97       74.11      4.01 o 
   3   2   0      137.91      130.03      7.74 o 
   4   2   0       13.93        9.96      3.88 o 
   5   2   0      147.38      135.95      4.62 o 
   6   2   0      136.11      153.50      6.23 o 
   7   2   0      272.49      243.87     18.34 o 
   8   2   0     1321.47     1434.23     14.21 o 
   9   2   0      280.40      296.92      7.10 o 
  10   2   0        3.35        5.46      4.75 o 
  11   2   0      327.71      368.31      7.68 o 
  12   2   0       10.95       20.30      3.47 o 
  13   2   0      376.71      388.05      7.78 o 
  14   2   0       39.48       42.54      5.06 o 
  15   2   0       91.92       97.16      5.57 o 
  16   2   0       49.50       43.48      5.23 o 
  17   2   0      138.78      135.73      6.14 o 
  18   2   0        1.96        2.60      4.96 o 
  19   2   0      348.82      381.32      7.47 o 
  20   2   0       24.49       32.34      4.79 o 
  21   2   0       21.30       23.64      4.82 o 
  22   2   0       23.08       23.17      4.89 o 
  23   2   0        1.74        3.51      3.20 o 
  24   2   0       82.94       97.13      5.53 o 
  25   2   0        7.81        5.06      4.69 o 
  26   2   0       87.13      100.20      5.74 o 
   1   3   0      262.24      274.47      5.38 o 
   2   3   0      212.40      181.73     17.37 o 
   3   3   0      110.84       95.55      4.26 o 
   4   3   0     1056.89     1074.26     29.83 o 
   5   3   0     1229.95     1315.81     10.19 o 
   6   3   0      392.65      380.69     13.03 o 
   7   3   0      198.65      212.90      5.36 o 
   8   3   0       28.52       32.02      4.00 o 
   9   3   0       13.19       13.66      3.08 o 
  10   3   0       81.82       69.79      7.44 o 
  11   3   0       92.07       78.49      5.50 o 
  12   3   0      192.13      193.92      5.20 o 
  13   3   0        7.52       11.70      4.55 o 
  14   3   0        0.22       -0.44      3.10 o 
  15   3   0       11.85       18.51      4.79 o 
  16   3   0      354.34      347.84      7.27 o 
  17   3   0      269.97      277.62      6.99 o 
  18   3   0      133.12      130.28      4.79 o 
  19   3   0        0.95        1.48      3.24 o 
  20   3   0      110.53      110.75      5.77 o 
  21   3   0       79.81       78.81      5.67 o 
  22   3   0       69.53       76.07      6.04 o 
  23   3   0      157.07      158.09      6.72 o 
  24   3   0       45.69       73.23      6.00 o 
  25   3   0       38.57       39.60      5.60 o 
   0   4   0      333.17      334.76      7.98 o 
   1   4   0       18.16       21.65      3.10 o 
   2   4   0      362.57      368.11      7.30 o 
   3   4   0        2.80        5.22      3.49 o 
   4   4   0     1156.82     1190.23     41.56 o 
   5   4   0       19.95       10.92      3.47 o 
   6   4   0       59.43       74.20      4.02 o 
   7   4   0        3.77        6.00      3.31 o 
   8   4   0        2.21        0.56      3.82 o 
   9   4   0       16.13       30.10      5.97 o 
  10   4   0       71.63       74.79      4.49 o 
  11   4   0       38.36       40.70      3.90 o 
  12   4   0        7.48       10.22      3.27 o 
  13   4   0       25.64       30.56      3.41 o 
  14   4   0      243.26      242.63      6.21 o 
  15   4   0        7.32       14.94      3.27 o 
  16   4   0      288.02      289.77      6.99 o 
  17   4   0      229.53      203.08      5.44 o 
  18   4   0       10.68       16.90      4.79 o 
  19   4   0       31.89       40.98      5.09 o 
  20   4   0      272.11      313.88      6.08 o 
  21   4   0       87.17       90.04      4.69 o 
  22   4   0       19.50       26.98      5.23 o 
   1   5   0       47.29       49.15      3.70 o 
   2   5   0       12.30       12.61      2.89 o 
   3   5   0      692.61      672.00      7.96 o 
   4   5   0      231.52      249.18     15.43 o 
   5   5   0       57.22       51.52      3.90 o 
   6   5   0      109.77      117.08      8.39 o 
   7   5   0       71.54       73.78      4.18 o 
   8   5   0        0.98        5.25      2.94 o 
   9   5   0       30.08       33.63      3.74 o 
  10   5   0       10.39       14.43      3.17 o 
  11   5   0        6.62        7.67      3.05 o 
  12   5   0       43.33       49.23      5.35 o 
  13   5   0        0.04       -0.34      4.52 o 
  14   5   0      111.19      111.32      5.87 o 
  15   5   0      316.67      315.58      6.38 o 
  16   5   0       59.76       62.71      5.36 o 
  17   5   0       26.06       21.38      5.03 o 
   0   6   0       78.41       88.39      6.07 o 
   1   6   0      592.40      556.70     21.47 o 
   2   6   0        5.68        8.30      3.57 o 
   3   6   0       61.53       56.77      6.26 o 
   4   6   0       26.90       28.90      3.99 o 
   5   6   0      101.26      104.37      4.85 o 
   6   6   0       10.03        8.44      4.38 o 
   7   6   0        1.55        3.16      3.77 o 
   8   6   0        1.74        2.57      3.11 o 
 -28   1   1       49.80       46.10      4.09 o 
 -27   1   1        9.10       10.75      3.52 o 
 -26   1   1        2.43        3.55      3.19 o 
 -25   1   1       33.16       36.70      3.58 o 
 -24   1   1       92.86       96.44      4.55 o 
 -23   1   1        5.09        3.28      2.97 o 
 -22   1   1      213.14      213.78      5.02 o 
 -21   1   1      338.68      342.13      5.62 o 
 -20   1   1     2046.67     2066.04    115.59 o 
 -19   1   1      832.23      826.60     15.77 o 
 -18   1   1      724.95      678.53     49.33 o 
 -17   1   1       67.70       66.13      3.67 o 
 -16   1   1      283.56      267.75      5.11 o 
 -15   1   1       67.78       56.93      3.26 o 
 -14   1   1        1.89        2.86      4.02 o 
 -13   1   1      101.70      104.75      8.44 o 
 -12   1   1     1007.26      916.98     20.11 o 
 -11   1   1     1365.75     1298.97     25.04 o 
 -10   1   1       86.25       65.05      8.44 o 
  -9   1   1     2457.60     1924.30     33.69 o 
  -8   1   1     1356.51     1158.46     27.55 o 
  -7   1   1      397.98      407.12     17.75 o 
  -6   1   1      238.24      214.89      9.68 o 
  -5   1   1      401.70      403.36     12.16 o 
  -4   1   1       15.04       18.53      4.71 o 
  -3   1   1     2116.57     2029.58     39.19 o 
  -2   1   1     7338.06     7171.33    151.13 o 
  -1   1   1     5938.68     5289.00    125.21 o 
   0   1   1      254.88      171.26      6.04 o 
   1   1   1     2495.76     2172.29     18.82 o 
   2   1   1     8298.70     7259.21    150.97 o 
   3   1   1     2696.33     2084.57    107.81 o 
   4   1   1       56.50       62.43      3.73 o 
   5   1   1     3862.62     3231.13    173.74 o 
   6   1   1     1234.90     1026.73     32.09 o 
   7   1   1        6.48        0.11      4.11 o 
   8   1   1      618.22      575.37     49.68 o 
   9   1   1     1877.57     1853.81     54.51 o 
  10   1   1      278.49      270.79      9.78 o 
  11   1   1      194.17      181.38      6.01 o 
  12   1   1       11.07       10.12      3.74 o 
  13   1   1       19.97        9.57      3.82 o 
  14   1   1      980.64      992.29     34.07 o 
  15   1   1      759.68      797.65     19.32 o 
  16   1   1        6.03        3.03      2.91 o 
  17   1   1       16.33       15.83      2.95 o 
  18   1   1        2.79        5.11      2.97 o 
  19   1   1        0.50       -1.76      2.93 o 
  20   1   1      250.55      264.22     18.95 o 
  21   1   1       39.27       43.86      4.11 o 
  22   1   1        0.38        4.72      3.85 o 
  23   1   1      614.44      698.16      8.20 o 
  24   1   1        0.05       -0.12      3.32 o 
  25   1   1       41.73       38.38      3.66 o 
  26   1   1        5.77        6.05      3.64 o 
  27   1   1        0.36        0.40      3.07 o 
 -26   2   1        1.90        1.18      3.44 o 
 -25   2   1      122.84      125.23      6.14 o 
 -24   2   1        0.61        2.63      3.20 o 
 -23   2   1       26.94       25.77      4.89 o 
 -22   2   1       12.01        9.58      4.79 o 
 -21   2   1      214.82      215.20      5.57 o 
 -20   2   1      281.43      305.58      6.89 o 
 -19   2   1       19.20       12.65      5.03 o 
 -18   2   1       28.06       29.55      5.23 o 
 -17   2   1      839.29      861.74      9.57 o 
 -16   2   1      892.51      859.91      9.54 o 
 -15   2   1       46.64       49.82      5.13 o 
 -14   2   1       13.47       12.85      4.72 o 
 -13   2   1      435.23      407.61      7.89 o 
 -12   2   1       74.03       59.36      5.23 o 
  -9   2   1     1269.33     1318.46     22.45 o 
  -8   2   1        0.63       -2.20      5.27 o 
  -7   2   1      662.89      620.78     12.58 o 
  -6   2   1     2065.81     1975.94     72.28 o 
  -5   2   1        2.16       -4.37      5.60 o 
  -4   2   1      355.59      350.56      8.07 o 
  -3   2   1      469.97      413.63     30.28 o 
  -2   2   1      248.08      274.89     13.69 o 
  -1   2   1       21.97       25.25      3.37 o 
   0   2   1       19.76       16.52      3.16 o 
   1   2   1       19.58       27.00      3.79 o 
   2   2   1      126.57      106.00      4.43 o 
   3   2   1     1542.51     1522.10     16.23 o 
   4   2   1     7693.75     7700.71     35.47 o 
   5   2   1       32.04        9.07     27.36 o 
   6   2   1      410.22      410.13     13.08 o 
   7   2   1       30.59       19.22      4.98 o 
   8   2   1     3240.96     3507.44     21.32 o 
   9   2   1      274.38      274.70      7.91 o 
  10   2   1      344.54      374.65      7.31 o 
  11   2   1       23.22       23.14      3.88 o 
  12   2   1      892.41      847.73     10.37 o 
  13   2   1      737.20      737.20      9.33 o 
  14   2   1      150.76      151.47      6.38 o 
  15   2   1      647.19      720.85      9.53 o 
  16   2   1      128.97      140.79      4.93 o 
  17   2   1       92.82       90.77      5.80 o 
  18   2   1        0.32        2.97      4.86 o 
  19   2   1       63.96       76.85      5.30 o 
  20   2   1       20.00       16.59      4.65 o 
  21   2   1        0.16        2.06      4.45 o 
  22   2   1        2.46        0.30      3.17 o 
  23   2   1       86.58       95.68      5.47 o 
  24   2   1       64.61       76.10      5.33 o 
  25   2   1       63.33       70.30      5.73 o 
  26   2   1      126.29      158.53      6.45 o 
 -25   3   1      131.47      145.37      6.88 o 
 -24   3   1      156.16      163.28      6.51 o 
 -23   3   1      127.23      124.96      5.13 o 
 -22   3   1        0.31        3.81      3.78 o 
 -21   3   1       16.89       18.08      3.81 o 
 -20   3   1       53.90       62.30      4.25 o 
 -19   3   1        5.77        6.31      3.41 o 
 -18   3   1        1.67        5.87      3.57 o 
 -17   3   1      338.14      329.36      6.25 o 
 -16   3   1        9.59       11.40      4.62 o 
 -15   3   1        6.85        5.97      4.55 o 
 -14   3   1      562.30      574.08      8.57 o 
 -13   3   1        3.65        8.60      3.37 o 
 -12   3   1      349.12      331.89      6.26 o 
 -11   3   1      268.13      267.98     11.00 o 
 -10   3   1        0.14        0.27      3.01 o 
  -9   3   1        3.97        4.40      3.73 o 
  -8   3   1       65.93       72.86      3.69 o 
  -7   3   1      145.95      162.36      8.17 o 
  -6   3   1      893.13      897.79     32.70 o 
  -5   3   1      258.43      256.89      5.08 o 
  -4   3   1      260.01      261.30      5.11 o 
  -3   3   1     1591.21     1650.89     11.30 o 
  -2   3   1      573.71      532.63      6.97 o 
  -1   3   1       38.11       42.90      5.35 o 
   0   3   1      200.35      171.84      8.28 o 
   1   3   1      101.13       85.43      7.76 o 
   2   3   1      223.34      237.92      5.09 o 
   3   3   1        5.19        3.80      2.71 o 
   4   3   1      103.23      104.18      6.67 o 
   5   3   1      271.38      283.35      5.72 o 
   6   3   1       64.46       54.69      3.53 o 
   7   3   1        6.15        7.55      3.02 o 
   8   3   1      105.69      112.83      6.87 o 
   9   3   1      177.66      163.43      7.77 o 
  10   3   1      116.53      141.02     14.58 o 
  11   3   1      505.92      502.81      7.45 o 
  12   3   1       31.55       26.61      3.58 o 
  13   3   1        0.29       -0.98      4.55 o 
  14   3   1       35.84       35.15      3.95 o 
  15   3   1        1.11       -1.72      4.72 o 
  16   3   1       12.54       26.54      3.64 o 
  17   3   1        0.36       -4.75      4.75 o 
  18   3   1       46.84       38.49      3.98 o 
  19   3   1      277.55      268.68      6.08 o 
  20   3   1        0.06        3.00      5.02 o 
  21   3   1       84.69      100.57      5.60 o 
  22   3   1       70.00       76.07      5.97 o 
  23   3   1       24.34       21.15      4.11 o 
  24   3   1        8.49       10.02      4.05 o 
 -22   4   1       23.51       38.65      5.60 o 
 -21   4   1        0.47        3.98      3.74 o 
 -20   4   1       28.72       40.20      3.88 o 
 -19   4   1       88.99       90.35      5.80 o 
 -18   4   1      407.67      409.61      7.37 o 
 -17   4   1       74.05       84.58      5.26 o 
 -16   4   1        1.28        1.25      3.34 o 
 -15   4   1      168.38      145.76      5.64 o 
 -14   4   1        7.25       14.80      3.30 o 
 -13   4   1      426.60      420.77      7.24 o 
 -12   4   1       26.27       30.23      3.63 o 
 -11   4   1      207.31      187.34      5.59 o 
 -10   4   1      383.12      408.50      6.11 o 
  -9   4   1       60.86       65.15      3.74 o 
  -8   4   1      156.34      153.41      5.03 o 
  -7   4   1       70.21       83.36      4.47 o 
  -6   4   1       89.75       73.21      3.99 o 
  -5   4   1      139.31      161.49      9.44 o 
  -4   4   1       40.78       35.43      3.12 o 
  -3   4   1      165.34      149.09      5.28 o 
  -2   4   1      371.53      389.48     11.45 o 
  -1   4   1       50.03       51.48      3.91 o 
   0   4   1      106.25      101.00      4.20 o 
   1   4   1       91.60       96.29      4.28 o 
   2   4   1        1.06        0.35      3.43 o 
   3   4   1     1323.92     1355.44     60.08 o 
   4   4   1       70.24       65.94      4.14 o 
   5   4   1        0.90        3.17      2.79 o 
   6   4   1       79.06       72.32      4.93 o 
   7   4   1      154.76      151.64      7.93 o 
   8   4   1       23.08       28.88      3.38 o 
   9   4   1       27.22       33.15      4.12 o 
  10   4   1      167.38      158.18      8.84 o 
  11   4   1       75.05       75.32      4.52 o 
  12   4   1      136.90      117.73      4.46 o 
  13   4   1       85.27       88.63      4.12 o 
  14   4   1       16.95       13.49      4.52 o 
  15   4   1        7.69        8.70      4.42 o 
  16   4   1       62.31       52.46      4.15 o 
  17   4   1       32.58       40.27      5.03 o 
  18   4   1       26.84       26.04      3.81 o 
  19   4   1        2.29        5.29      4.69 o 
  20   4   1        7.23       10.86      4.89 o 
  21   4   1        5.46        4.62      3.54 o 
 -17   5   1      169.99      180.40      5.37 o 
 -16   5   1       18.21       20.03      5.13 o 
 -15   5   1       55.78       64.87      4.18 o 
 -14   5   1       61.00       63.32      5.46 o 
 -13   5   1        7.49        7.48      3.16 o 
 -12   5   1       63.86       63.58      3.56 o 
 -11   5   1      101.12      100.16      5.35 o 
 -10   5   1        0.07        1.22      3.85 o 
  -9   5   1      387.24      394.33     33.45 o 
  -8   5   1      163.42      160.47     13.76 o 
  -7   5   1        0.00       -2.02      3.26 o 
  -6   5   1       26.35       26.28      3.62 o 
  -5   5   1       34.52       31.31      3.22 o 
  -4   5   1      227.48      228.19      5.19 o 
  -3   5   1      391.96      384.92      5.95 o 
  -2   5   1       40.73       37.86      3.68 o 
  -1   5   1      591.72      607.41     23.66 o 
   0   5   1      397.73      392.21      5.92 o 
   1   5   1       47.28       45.65      5.58 o 
   2   5   1       64.13       52.83      3.85 o 
   3   5   1      956.85      997.13     40.09 o 
   4   5   1       22.01       19.68      3.95 o 
   5   5   1      832.10      846.13     11.51 o 
   6   5   1      590.31      594.85     50.18 o 
   7   5   1        0.29        2.05      2.94 o 
   8   5   1        6.53        8.32      3.56 o 
   9   5   1       45.33       36.48      3.88 o 
  10   5   1       10.96        7.70      3.35 o 
  11   5   1       24.59       21.43      3.49 o 
  12   5   1        0.51        2.95      3.69 o 
  13   5   1       44.05       35.99      5.33 o 
  14   5   1      465.87      482.30      8.38 o 
  15   5   1      171.80      186.25      5.47 o 
  16   5   1        9.17        5.43      5.16 o 
  17   5   1       72.49       76.71      5.60 o 
  -8   6   1       33.84       30.37      3.50 o 
  -7   6   1        0.31        2.31      4.06 o 
  -6   6   1        8.19       12.43      3.96 o 
  -5   6   1       56.51       56.80      3.80 o 
  -4   6   1       17.97       15.53      3.88 o 
  -3   6   1       26.69       22.86      2.84 o 
  -2   6   1      250.40      240.89      8.10 o 
  -1   6   1       88.62       83.15      4.40 o 
   0   6   1       46.33       39.18      3.94 o 
   1   6   1        9.03        8.56      2.62 o 
   2   6   1       16.37       15.59      2.91 o 
   3   6   1        8.50        7.46      3.03 o 
   4   6   1       96.88       85.37      4.61 o 
   5   6   1        8.85       10.08      3.82 o 
   6   6   1       33.97       28.71      3.44 o 
   7   6   1        0.26        2.87      3.79 o 
   8   6   1       12.23       16.37      3.26 o 
 -28   0   2      486.09      547.35     56.11 o 
 -27   0   2        1.20        5.87      3.60 o 
 -26   0   2        8.14        8.80      3.47 o 
 -25   0   2       18.91       17.46      3.66 o 
 -24   0   2       22.00       26.36      3.65 o 
 -23   0   2      163.90      154.93     10.99 o 
 -22   0   2       52.02       53.80      3.81 o 
 -21   0   2      373.88      332.97      5.77 o 
 -20   0   2      156.42      155.19      6.21 o 
  -8   0   2      127.51      109.31      6.18 o 
  -7   0   2      460.50      504.51     12.17 o 
  -6   0   2      453.82      314.29      9.94 o 
  -5   0   2     7135.82     7294.68     49.65 o 
  -4   0   2      302.38      311.56      9.84 o 
  -3   0   2     2455.37     2464.52     55.21 o 
  -2   0   2     3681.03     3584.63    133.63 o 
  -1   0   2       95.41       90.14      7.68 o 
   1   0   2        0.00        5.83      5.70 o 
   2   0   2    38346.22    57991.41   4755.17 o 
   3   0   2     1830.94     1638.02     47.30 o 
   4   0   2     4501.91     4383.78    208.80 o 
   5   0   2     3402.51     3345.93    128.65 o 
   6   0   2     2937.09     2952.20    208.16 o 
   7   0   2     3046.39     2891.80    200.46 o 
   8   0   2      463.47      383.85     42.33 o 
   9   0   2      202.02      177.15     13.66 o 
  10   0   2      930.93      869.25     80.77 o 
  11   0   2     1026.44      815.54     93.00 o 
  12   0   2        6.67       12.08      3.57 o 
  13   0   2        9.84       13.62      4.72 o 
  14   0   2      277.37      312.85      8.32 o 
  15   0   2        6.37        1.42      4.49 o 
  16   0   2        0.05       -0.51      4.35 o 
  17   0   2      340.63      347.07      8.49 o 
  18   0   2        1.92        6.44      5.19 o 
  19   0   2     2316.86     2482.46     19.92 o 
  20   0   2     3022.56     3386.73     22.90 o 
  21   0   2      467.28      482.11      9.84 o 
  22   0   2      658.74      686.99     11.28 o 
  23   0   2     1072.64     1157.80     14.02 o 
  24   0   2       57.01       57.82      5.70 o 
  25   0   2        2.80        6.00      4.92 o 
  26   0   2        6.85        7.25      5.09 o 
  27   0   2       63.09       67.43      6.34 o 
 -28   1   2        2.59        1.69      5.26 o 
 -27   1   2        9.99        7.76      2.86 o 
 -26   1   2       30.92       35.22      3.62 o 
 -25   1   2        7.43        7.29      2.90 o 
 -24   1   2       24.06       26.77      3.27 o 
 -23   1   2       12.86       11.33      2.90 o 
 -22   1   2        8.00       12.43      2.83 o 
 -21   1   2       94.18       99.40      3.54 o 
 -20   1   2      256.74      243.71      9.73 o 
 -19   1   2        0.69        0.35      3.04 o 
 -18   1   2     2482.35     2253.96     23.71 o 
 -17   1   2      151.82      126.91      7.66 o 
 -16   1   2      111.48      118.13      7.26 o 
 -15   1   2       13.94       20.13      6.21 o 
 -14   1   2      756.51      650.62     13.89 o 
 -13   1   2      306.46      278.91     10.08 o 
 -12   1   2     1806.37     1668.02     22.75 o 
 -11   1   2      768.93      723.37     16.09 o 
 -10   1   2       13.09       13.15      5.80 o 
  -9   1   2       53.03       33.54      6.14 o 
  -8   1   2       86.39       60.48      4.94 o 
  -7   1   2      622.41      547.87     20.70 o 
  -6   1   2       38.53       36.72      4.80 o 
  -5   1   2     1485.91     1315.12    120.23 o 
  -4   1   2     4582.63     4498.07    183.07 o 
  -3   1   2     1909.39     1754.97     45.88 o 
  -2   1   2       69.75       84.64      5.78 o 
  -1   1   2      522.91      465.63      9.01 o 
   0   1   2     4134.24     3986.02     73.04 o 
   1   1   2     7139.02     7231.97    195.22 o 
   2   1   2     1269.12     1083.21     58.41 o 
   3   1   2    18653.34    20815.91    875.70 o 
   4   1   2     8879.39     8672.03    293.85 o 
   5   1   2     1040.96      855.46     33.69 o 
   6   1   2     5555.09     5344.18    194.99 o 
   7   1   2      146.36      135.15      7.11 o 
   8   1   2        4.38        2.60      2.36 o 
   9   1   2      721.03      711.04     13.91 o 
  10   1   2     1146.44     1154.34     55.47 o 
  11   1   2        2.88       -2.49      2.49 o 
  12   1   2       95.74       75.85      3.84 o 
  13   1   2       37.64       45.96      3.59 o 
  14   1   2      247.41      248.84     11.93 o 
  15   1   2      797.22      810.79     14.63 o 
  16   1   2       10.46       12.83      3.90 o 
  17   1   2       19.66       24.34      3.53 o 
  18   1   2      209.58      218.84      5.72 o 
  19   1   2       23.17       23.56      3.96 o 
  20   1   2        0.08        0.37      3.53 o 
  21   1   2      475.80      479.25      6.90 o 
  22   1   2      327.28      329.48      5.90 o 
  23   1   2       57.04       56.18      3.61 o 
  24   1   2       36.97       37.11      4.36 o 
  25   1   2       35.85       43.14      5.16 o 
  26   1   2       56.46       66.82      7.17 o 
  27   1   2      256.29      265.53     22.20 o 
 -26   2   2        0.18        1.89      3.41 o 
 -25   2   2       10.69        6.34      4.89 o 
 -24   2   2        7.88        8.97      3.34 o 
 -23   2   2      387.30      392.04      7.81 o 
 -22   2   2      121.11      120.10      5.77 o 
 -21   2   2       43.07       44.93      5.16 o 
 -20   2   2      232.51      228.68      6.89 o 
 -19   2   2        0.92        2.66      3.88 o 
 -18   2   2      404.81      412.99      7.98 o 
 -17   2   2      476.24      472.67      9.36 o 
 -16   2   2      138.20      136.52     10.02 o 
 -15   2   2      100.03      105.06     11.78 o 
 -14   2   2      202.97      228.28     14.39 o 
 -13   2   2      288.31      307.24     14.40 o 
 -12   2   2      342.45      338.24     14.51 o 
 -11   2   2      623.13      601.25     37.93 o 
 -10   2   2        0.45        0.20      4.34 o 
  -9   2   2     1201.91     1201.45     15.31 o 
  -8   2   2      620.51      642.31     20.25 o 
  -7   2   2      371.62      428.18      9.45 o 
  -6   2   2     1213.04     1267.24     13.61 o 
  -5   2   2      211.48      226.24      6.38 o 
  -4   2   2      130.16      133.80      5.39 o 
  -3   2   2      247.48      237.63     10.96 o 
  -2   2   2      629.86      662.75     26.43 o 
  -1   2   2      323.49      275.75      6.21 o 
   0   2   2      779.50      677.85      8.15 o 
   1   2   2      105.96       88.73      5.25 o 
   2   2   2      929.63      845.80     14.11 o 
   3   2   2       88.06       88.66      5.60 o 
   4   2   2       13.76       13.83      2.27 o 
   5   2   2      515.99      518.01     21.40 o 
   6   2   2     1131.73     1089.70     51.14 o 
   7   2   2       59.45       47.49      3.05 o 
   8   2   2      447.50      417.74     23.71 o 
   9   2   2      443.70      439.90     10.04 o 
  10   2   2      608.17      659.00      9.02 o 
  11   2   2      204.75      187.75      5.78 o 
  12   2   2      129.51      123.97      4.79 o 
  13   2   2       56.73       64.78      5.20 o 
  14   2   2       25.14       28.06      4.72 o 
  15   2   2       69.36       74.43      4.18 o 
  16   2   2        9.49       15.28      4.82 o 
  17   2   2       69.61       66.57      4.35 o 
  18   2   2        1.67        3.17      4.96 o 
  19   2   2      133.40      135.34      5.77 o 
  20   2   2        9.61        8.84      3.27 o 
  21   2   2        5.23        5.60      3.41 o 
  22   2   2       12.59       17.30      4.72 o 
  23   2   2       36.30       42.40      5.09 o 
  24   2   2        1.22        1.58      4.79 o 
  25   2   2       12.14       10.66      5.13 o 
  26   2   2       17.51       20.57      5.33 o 
 -24   3   2       18.35       18.35      3.71 o 
 -23   3   2        3.08        3.17      3.44 o 
 -22   3   2       42.72       48.27      5.80 o 
 -21   3   2       41.61       39.43      5.50 o 
 -20   3   2        4.09        4.82      4.99 o 
 -19   3   2        3.72        6.54      4.92 o 
 -18   3   2      255.36      239.14      6.89 o 
 -17   3   2      611.76      601.05      7.82 o 
 -16   3   2      258.43      236.20      5.78 o 
 -15   3   2      879.99      890.52      9.43 o 
 -14   3   2      879.26      785.86      8.72 o 
 -13   3   2       87.58       83.18      5.23 o 
 -12   3   2      112.26       90.92      9.21 o 
 -11   3   2       14.58       11.30      5.97 o 
 -10   3   2        0.58        0.34      5.67 o 
  -9   3   2       15.11       14.71      3.81 o 
  -8   3   2       27.22       40.70      4.15 o 
  -7   3   2      219.49      219.29      5.82 o 
  -6   3   2       46.87       50.99      4.19 o 
  -5   3   2      313.18      325.87     16.74 o 
  -4   3   2        1.13       -1.44      2.76 o 
  -3   3   2      473.03      549.21     10.25 o 
  -2   3   2        1.92        3.15      2.80 o 
  -1   3   2       44.19       54.85      3.70 o 
   0   3   2      144.56      149.10      4.10 o 
   1   3   2        3.76        4.06      2.74 o 
   2   3   2      410.50      452.86     12.48 o 
   3   3   2      131.80      153.06      6.65 o 
   4   3   2        1.63        2.60      3.61 o 
   5   3   2        0.08        3.17      4.75 o 
   6   3   2     1134.06     1055.67     64.44 o 
   7   3   2     1302.53     1418.09     56.71 o 
   8   3   2       99.83       95.19      4.09 o 
   9   3   2      111.84      125.83      7.88 o 
  10   3   2       29.43       26.73      3.18 o 
  11   3   2        7.03        6.54      3.27 o 
  12   3   2        5.23        3.81      4.55 o 
  13   3   2       28.75       25.40      4.76 o 
  14   3   2      168.91      188.26      6.18 o 
  15   3   2       26.57       27.12      3.88 o 
  16   3   2      284.22      267.62      6.79 o 
  17   3   2      207.46      172.04      6.58 o 
  18   3   2      108.28       96.44      5.60 o 
  19   3   2       26.96       26.61      3.81 o 
  20   3   2        1.17        6.81      4.99 o 
  21   3   2       16.81       13.86      5.26 o 
  22   3   2       14.59       13.42      3.91 o 
  23   3   2       85.80       93.32      4.86 o 
  24   3   2       20.35       16.76      5.53 o 
 -21   4   2       55.55       57.11      4.35 o 
 -20   4   2       19.31       25.63      3.71 o 
 -19   4   2      163.33      156.95      5.03 o 
 -18   4   2       12.97       13.25      4.72 o 
 -17   4   2      126.69      133.33      5.97 o 
 -16   4   2       15.83       15.04      3.64 o 
 -15   4   2      924.29      903.88      9.33 o 
 -14   4   2     1145.47     1051.72     10.39 o 
 -13   4   2        4.41        8.79      3.87 o 
 -12   4   2       72.25       72.93      3.54 o 
 -11   4   2       42.44       45.59      4.37 o 
 -10   4   2       22.80       21.92      3.31 o 
  -9   4   2      123.32      126.69      4.95 o 
  -8   4   2      515.51      500.00      7.85 o 
  -7   4   2       11.99       10.89      2.91 o 
  -6   4   2       48.50       50.75      3.30 o 
  -5   4   2      120.08      123.91      3.86 o 
  -4   4   2        5.61        4.95      2.95 o 
  -3   4   2       58.28       59.86      5.97 o 
  -2   4   2       25.99       38.56      3.95 o 
  -1   4   2      293.59      298.11      7.98 o 
   0   4   2      827.49      817.40     27.91 o 
   1   4   2        1.28       -0.01      2.75 o 
   2   4   2       38.20       35.91      2.89 o 
   3   4   2      100.22      106.93      7.88 o 
   4   4   2      457.23      462.89     17.55 o 
   5   4   2        2.67        3.02      2.87 o 
   6   4   2     1369.51     1397.24    111.59 o 
   7   4   2      567.14      601.09     40.43 o 
   8   4   2       17.42       10.48      3.15 o 
   9   4   2       94.34       86.13      3.91 o 
  10   4   2       11.38       13.50      2.89 o 
  11   4   2      111.05      130.04      4.55 o 
  12   4   2        7.24       11.53      3.30 o 
  13   4   2       23.35       25.36      3.51 o 
  14   4   2      259.77      275.28      6.59 o 
  15   4   2       71.94       73.58      5.57 o 
  16   4   2       38.76       32.89      4.18 o 
  17   4   2        5.74        5.56      3.64 o 
  18   4   2      180.81      186.84      6.28 o 
  19   4   2       20.87       17.33      3.78 o 
  20   4   2       73.96       68.48      5.77 o 
  21   4   2        1.10        8.73      5.36 o 
 -17   5   2       86.93       71.42      4.28 o 
 -16   5   2      189.28      191.73      6.45 o 
 -15   5   2        0.99        3.81      3.47 o 
 -14   5   2       79.36       77.66      5.50 o 
 -13   5   2      204.67      170.28      4.85 o 
 -12   5   2       56.19       54.91      3.41 o 
 -11   5   2       21.72       27.32      4.14 o 
 -10   5   2        9.07       11.38      4.97 o 
  -9   5   2       79.55       77.00      3.66 o 
  -8   5   2        5.27        9.30      3.01 o 
  -7   5   2       16.64       17.98      2.99 o 
  -6   5   2       25.52       29.82      3.11 o 
  -5   5   2       58.55       57.13      3.39 o 
  -4   5   2       12.70       11.86      3.38 o 
  -3   5   2       59.91       57.52      3.67 o 
  -2   5   2        3.63        5.58      2.69 o 
  -1   5   2       55.70       61.60      3.81 o 
   0   5   2        0.82        2.19      3.29 o 
   1   5   2       51.71       50.52      3.23 o 
   2   5   2       86.18       89.56      4.01 o 
   3   5   2       10.23        8.50      3.61 o 
   4   5   2      483.16      510.31     14.88 o 
   5   5   2      979.20     1011.47      8.49 o 
   6   5   2      154.73      158.26      7.05 o 
   7   5   2       31.84       32.96      3.31 o 
   8   5   2      113.87      116.40      6.46 o 
   9   5   2       30.17       32.79      3.45 o 
  10   5   2       15.15       23.64      3.28 o 
  11   5   2        3.14        5.64      2.76 o 
  12   5   2      107.29      112.37      7.71 o 
  13   5   2        7.28       -0.40      3.44 o 
  14   5   2        8.97       13.89      3.64 o 
  15   5   2       42.64       53.26      4.11 o 
  16   5   2      129.97      132.25      6.07 o 
  -8   6   2        7.03        6.36      3.93 o 
  -7   6   2        0.08       -1.93      4.62 o 
  -6   6   2      260.35      244.79     24.47 o 
  -5   6   2      243.17      240.02      5.30 o 
  -4   6   2       12.85       15.70      3.88 o 
  -3   6   2      374.42      354.88      6.32 o 
  -2   6   2       97.36      100.95      9.48 o 
  -1   6   2        0.25        3.61      3.45 o 
   0   6   2      155.05      154.67      4.47 o 
   1   6   2      131.69      121.45      4.67 o 
   2   6   2       51.52       53.72      3.97 o 
   3   6   2        3.59        5.35      3.53 o 
   4   6   2        5.53        6.21      3.72 o 
   5   6   2       17.92       14.70      3.18 o 
   6   6   2       15.27       14.73      4.27 o 
   7   6   2        2.85        1.28      3.08 o 
 -27   1   3        8.35        8.47      2.46 o 
 -26   1   3       44.70       41.66      3.04 o 
 -25   1   3       45.12       48.36      3.46 o 
 -24   1   3        0.01        2.55      3.09 o 
 -23   1   3      195.38      202.03      9.58 o 
 -22   1   3      520.98      461.32     10.59 o 
 -21   1   3      337.20      288.62      9.50 o 
 -20   1   3       11.95        4.59      5.43 o 
 -19   1   3      148.84      145.70      7.93 o 
 -18   1   3     1684.50     1550.58     18.85 o 
 -17   1   3      928.32      765.67     13.69 o 
 -16   1   3       38.91       35.96      5.50 o 
 -15   1   3       19.38       15.24      5.09 o 
 -14   1   3     1742.92     1731.81     20.00 o 
 -13   1   3      118.57       92.43      6.65 o 
 -12   1   3      287.86      284.56      9.91 o 
 -11   1   3      233.63      249.26      9.09 o 
 -10   1   3     3331.17     2784.82     26.74 o 
  -9   1   3       92.53       98.28      5.35 o 
  -8   1   3      857.48      878.45     11.19 o 
  -7   1   3      374.50      378.67      9.32 o 
  -6   1   3      209.88      186.88     18.76 o 
  -5   1   3     1925.46     1965.13     28.06 o 
  -4   1   3      163.31      152.67      4.36 o 
  -3   1   3       91.65      101.57      4.00 o 
  -2   1   3      133.22      120.22      4.02 o 
  -1   1   3     2561.35     2478.84     29.52 o 
   0   1   3    11101.64    12380.12    254.28 o 
   1   1   3     4149.45     4105.43     69.11 o 
   2   1   3      927.74      943.05     32.15 o 
   3   1   3     6278.77     6479.28    265.02 o 
   4   1   3      279.27      252.49     14.59 o 
   5   1   3       56.25       50.55      3.11 o 
   6   1   3      242.72      223.87     14.06 o 
   7   1   3      405.83      350.43     19.23 o 
   8   1   3     1557.48     1606.01     79.54 o 
   9   1   3      961.81      967.44     50.32 o 
  10   1   3      165.57      167.69      7.10 o 
  11   1   3     2387.35     2637.99    171.53 o 
  12   1   3      732.52      753.89     30.40 o 
  13   1   3       99.57      106.70      8.77 o 
  14   1   3       86.28       77.36      5.81 o 
  15   1   3      287.19      295.21      8.57 o 
  16   1   3        1.60        2.64      2.75 o 
  17   1   3       10.24       11.75      3.93 o 
  18   1   3       89.37      107.94      4.77 o 
  19   1   3       38.41       35.66      4.35 o 
  20   1   3     1077.58     1143.52     25.95 o 
  21   1   3      123.41      133.03      8.12 o 
  22   1   3       56.76       68.05      6.22 o 
  23   1   3      134.21      146.19      5.33 o 
  24   1   3      377.63      392.95     27.63 o 
  25   1   3      199.60      214.34     12.34 o 
  26   1   3        3.16        3.08      4.41 o 
  27   1   3       87.60       80.34      6.44 o 
 -26   2   3        4.46        6.61      5.09 o 
 -25   2   3       60.67       63.96      4.12 o 
 -24   2   3        0.02       -2.56      4.55 o 
 -23   2   3       27.09       19.87      3.31 o 
 -22   2   3        9.35        9.67      3.85 o 
 -21   2   3       52.05       42.36      4.05 o 
 -20   2   3      751.76      741.06     14.27 o 
 -19   2   3      613.55      582.47     17.71 o 
 -18   2   3      678.87      646.05     17.42 o 
 -17   2   3      292.55      298.90     13.69 o 
 -16   2   3     1921.10     1841.58     26.51 o 
 -15   2   3      161.82      155.48      9.96 o 
 -14   2   3     1367.97     1356.37     21.52 o 
 -13   2   3      245.86      220.29      9.53 o 
 -12   2   3      252.47      226.50     23.78 o 
 -11   2   3     1569.10     1647.20     15.42 o 
 -10   2   3      229.81      219.21      6.25 o 
  -9   2   3       76.37       71.61      4.41 o 
  -8   2   3      324.62      324.58      7.01 o 
  -7   2   3       78.13       67.08      4.72 o 
  -6   2   3      267.00      275.53     12.33 o 
  -5   2   3      369.27      369.20      7.19 o 
  -4   2   3       39.14       33.49      4.10 o 
  -3   2   3      413.20      450.33     10.25 o 
  -2   2   3     1517.65     1607.73     77.51 o 
  -1   2   3      171.39      162.89      9.33 o 
   0   2   3       24.00       26.86      3.76 o 
   1   2   3      957.17      989.91     43.55 o 
   2   2   3     1161.85     1205.54     49.76 o 
   3   2   3     1031.50     1062.39     41.57 o 
   4   2   3      468.00      437.31     20.27 o 
   5   2   3     1107.03     1115.06     59.36 o 
   6   2   3       31.10       38.90      5.06 o 
   7   2   3      548.13      538.42     41.22 o 
   8   2   3      268.94      252.22     13.38 o 
   9   2   3      696.17      719.73     39.42 o 
  10   2   3        8.68       19.35      3.15 o 
  11   2   3        0.13        0.21      2.90 o 
  12   2   3       28.21       28.29      3.21 o 
  13   2   3       69.72       75.99      4.75 o 
  14   2   3       13.36       24.01      4.82 o 
  15   2   3       45.63       30.90      5.06 o 
  16   2   3      409.39      409.02      7.14 o 
  17   2   3        1.17        1.89      5.06 o 
  18   2   3       41.96       48.84      5.40 o 
  19   2   3      381.17      346.38      7.64 o 
  20   2   3        3.15        1.82      4.99 o 
  21   2   3       42.80       46.58      5.23 o 
  22   2   3       85.13       76.21      5.53 o 
  23   2   3       13.14       11.40      3.37 o 
  24   2   3        0.79        1.28      4.69 o 
  25   2   3       21.25       30.59      5.09 o 
  26   2   3        8.25        9.17      5.83 o 
 -24   3   3      131.81      152.36      5.26 o 
 -23   3   3       29.61       38.95      4.22 o 
 -22   3   3        6.17        6.31      5.43 o 
 -21   3   3       36.51       37.13      5.57 o 
 -20   3   3       13.60       15.88      3.78 o 
 -19   3   3       17.29       13.96      3.51 o 
 -18   3   3       17.13       14.91      4.69 o 
 -15   3   3      666.35      667.46     20.83 o 
 -14   3   3       54.32       52.31      5.71 o 
 -13   3   3      273.97      265.30     12.03 o 
 -12   3   3        1.69        2.26      3.92 o 
 -11   3   3        0.36       -0.92      3.88 o 
 -10   3   3        6.53        5.57      4.03 o 
  -9   3   3      561.47      545.37      8.35 o 
  -8   3   3      341.62      367.13      6.84 o 
  -7   3   3      176.91      168.89      7.62 o 
  -6   3   3     1118.58     1165.31     28.32 o 
  -5   3   3     1167.98     1218.09     27.76 o 
  -4   3   3      358.93      392.54     19.13 o 
  -3   3   3      116.60      126.46      7.41 o 
  -2   3   3      249.92      268.96      7.76 o 
  -1   3   3      823.86      864.90     55.11 o 
   0   3   3       63.29       59.62      3.50 o 
   1   3   3       11.13       10.41      2.77 o 
   2   3   3      210.89      185.29      4.75 o 
   3   3   3      181.04      174.79     16.04 o 
   4   3   3        5.52       10.58      2.78 o 
   5   3   3      190.34      191.97      8.39 o 
   6   3   3      206.77      201.46     13.52 o 
   7   3   3      132.54      134.68      6.97 o 
   8   3   3      200.82      185.66     10.47 o 
   9   3   3       80.18       72.67      4.59 o 
  10   3   3       90.43       98.12     10.43 o 
  11   3   3       11.32        8.07      3.61 o 
  12   3   3       40.48       50.46      4.99 o 
  13   3   3      194.14      228.65      6.75 o 
  14   3   3      176.55      158.52      6.25 o 
  15   3   3        2.60       -0.91      4.89 o 
  16   3   3      831.05      849.82      9.16 o 
  17   3   3      242.45      240.27      5.91 o 
  18   3   3       20.21       15.78      5.16 o 
  19   3   3       11.49       15.34      3.64 o 
  20   3   3        6.80        4.82      5.40 o 
  21   3   3       23.11       18.58      3.88 o 
  22   3   3        3.81       15.48      5.33 o 
  23   3   3        1.41        6.17      5.19 o 
  24   3   3       23.56       23.78      5.60 o 
 -21   4   3       13.72       13.83      5.16 o 
 -20   4   3        7.09       12.78      4.96 o 
 -19   4   3       65.04       50.47      5.13 o 
 -18   4   3       28.85       26.21      4.99 o 
 -17   4   3       10.92       15.68      5.06 o 
 -16   4   3        0.62        1.35      4.65 o 
 -15   4   3      923.28      899.88      9.19 o 
 -14   4   3        1.04        0.51      2.99 o 
 -13   4   3        0.64       -0.39      3.71 o 
 -12   4   3       92.66       93.45      4.53 o 
 -11   4   3       58.80       51.55      3.38 o 
 -10   4   3      135.27      140.38      7.66 o 
  -9   4   3       25.03       21.79      5.67 o 
  -8   4   3       45.28       46.31      5.40 o 
  -7   4   3      139.51      138.13      7.29 o 
  -6   4   3      200.41      196.00      7.29 o 
  -5   4   3        5.43        5.09      4.86 o 
  -4   4   3      177.82      183.82      7.23 o 
  -3   4   3        5.41       11.87      5.19 o 
  -2   4   3       65.59       71.12      6.17 o 
  -1   4   3       26.70       27.72      5.30 o 
   0   4   3       62.95       50.30      5.77 o 
   1   4   3        0.26        3.95      5.29 o 
   2   4   3       13.13       10.02      5.23 o 
   3   4   3        0.18        1.01      3.64 o 
   4   4   3      313.36      314.52     18.84 o 
   5   4   3      266.56      287.44     11.73 o 
   6   4   3      994.48     1041.12     44.22 o 
   7   4   3      470.31      486.66     22.58 o 
   8   4   3       29.34       23.76      2.61 o 
   9   4   3      207.62      206.10      9.05 o 
  10   4   3      194.25      199.22      7.84 o 
  11   4   3       91.67       91.91      6.06 o 
  12   4   3       21.78       17.41      3.04 o 
  13   4   3       41.68       45.20      3.68 o 
  14   4   3       12.36       10.99      3.51 o 
  15   4   3       16.03       16.02      5.02 o 
  16   4   3       40.05       43.71      5.77 o 
  17   4   3        1.18       -0.07      3.27 o 
  18   4   3        0.27        2.97      3.27 o 
  19   4   3       52.13       61.12      5.50 o 
  20   4   3        1.61        9.07      3.88 o 
 -16   5   3       10.49       13.59      3.57 o 
 -15   5   3       22.83       23.57      5.23 o 
 -14   5   3      115.71      111.15      5.67 o 
 -13   5   3      126.52      103.92      4.84 o 
 -12   5   3       32.16       27.96      3.51 o 
 -11   5   3      173.82      163.32     12.73 o 
 -10   5   3      194.60      163.51     13.10 o 
  -9   5   3      100.61       99.30      3.84 o 
  -8   5   3        6.25        6.69      3.71 o 
  -7   5   3       87.77       82.51      4.27 o 
  -6   5   3      126.28      131.11      4.79 o 
  -5   5   3      182.06      182.83      8.54 o 
  -4   5   3       27.74       26.21      3.57 o 
  -3   5   3      115.89      123.64      4.33 o 
  -2   5   3       22.93       23.37      2.53 o 
  -1   5   3       83.97       90.10      4.04 o 
   0   5   3      388.18      361.85     19.18 o 
   1   5   3      354.83      364.56      5.88 o 
   2   5   3       89.68       92.93      3.68 o 
   3   5   3        2.81        5.12      2.81 o 
   4   5   3       67.57       73.55      5.52 o 
   5   5   3       76.12       76.01      3.11 o 
   6   5   3       47.51       47.26      3.39 o 
   7   5   3       35.75       39.94      3.38 o 
   8   5   3        9.72        9.82      3.33 o 
   9   5   3      282.81      279.54     11.03 o 
  10   5   3       35.26       42.39      4.45 o 
  11   5   3      140.50      123.06      9.88 o 
  12   5   3        4.97        2.61      3.02 o 
  13   5   3       30.20       28.60      3.81 o 
  14   5   3        2.68       -3.37      3.47 o 
  15   5   3       36.10       55.58      5.40 o 
  16   5   3       39.01       34.34      5.53 o 
  -7   6   3       72.11       72.29      4.65 o 
  -6   6   3        1.52        3.30      3.67 o 
  -5   6   3        0.03       -0.22      2.69 o 
  -4   6   3       12.54       17.84      3.88 o 
  -3   6   3      102.22      103.15      4.52 o 
  -2   6   3       53.20       52.40      3.52 o 
  -1   6   3        5.68        9.32      3.08 o 
   0   6   3       60.99       49.26      4.13 o 
   1   6   3       16.82       16.36      3.04 o 
   2   6   3        0.06        1.23      3.06 o 
   3   6   3        5.06        3.71      3.10 o 
   4   6   3        8.42        5.21      2.57 o 
   5   6   3        0.71        1.65      2.72 o 
   6   6   3       16.02       13.25      3.17 o 
 -27   0   4       77.08       69.26      4.34 o 
 -26   0   4       47.53       61.13      4.23 o 
 -25   0   4      118.19      106.02     14.32 o 
 -24   0   4        6.17        4.99      5.23 o 
 -23   0   4       77.46       91.77      6.07 o 
 -22   0   4      159.23      168.41      6.95 o 
 -21   0   4        1.65        3.03      4.65 o 
 -20   0   4        3.19        3.20      3.03 o 
 -19   0   4       19.15       14.20      5.33 o 
 -18   0   4        0.10        1.08      4.59 o 
 -17   0   4        0.39        6.54      4.69 o 
 -16   0   4       19.36       16.76      5.06 o 
 -15   0   4       22.75       22.40      3.74 o 
 -14   0   4      178.23      200.39      6.99 o 
 -13   0   4       84.46       87.31      4.72 o 
 -12   0   4     1988.48     2201.14     17.89 o 
 -11   0   4      335.45      341.81      7.82 o 
 -10   0   4     2097.45     2682.30     20.71 o 
  -9   0   4     3794.03     4040.52     25.94 o 
  -8   0   4    17640.41    21224.41     64.20 o 
  -7   0   4     1719.67     1843.37    121.71 o 
  -6   0   4      279.57      267.62      6.12 o 
  -5   0   4       60.72       57.71      4.24 o 
  -4   0   4      903.21      862.95      9.40 o 
  -3   0   4        1.19        3.65      3.96 o 
  -2   0   4      637.92      621.42     26.42 o 
  -1   0   4       97.97       89.77      4.25 o 
   0   0   4    15677.08    17897.75    235.04 o 
   1   0   4     3373.56     3328.05    147.73 o 
   2   0   4     6304.94     6676.99    410.51 o 
   3   0   4     2265.80     2274.34    202.88 o 
   4   0   4      818.33      846.24     38.80 o 
   5   0   4       30.26       28.56      4.11 o 
   6   0   4     1375.37     1398.34     47.43 o 
   7   0   4      192.98      180.47      9.45 o 
   8   0   4        0.18        4.69      3.24 o 
   9   0   4     5623.20     5657.88    539.68 o 
  10   0   4     2578.38     2727.59    317.15 o 
  11   0   4        2.38        4.81      3.51 o 
  12   0   4       46.64       64.57      7.51 o 
  13   0   4      398.71      496.67     52.07 o 
  14   0   4     1403.24     1336.38    130.32 o 
  15   0   4      251.04      255.65     40.84 o 
  16   0   4      148.06      139.86     16.76 o 
  17   0   4       66.86       75.71     13.12 o 
  18   0   4      521.58      556.67      9.85 o 
  19   0   4       57.81       66.02      5.50 o 
  20   0   4       16.00       19.43      4.96 o 
  21   0   4       76.70       78.20      5.70 o 
  22   0   4      117.22      136.13      6.41 o 
  23   0   4       65.20       62.14      6.07 o 
  24   0   4      647.41      697.38     11.61 o 
  25   0   4       41.03       40.14      5.67 o 
  26   0   4       25.23       32.65      5.80 o 
 -27   1   4       11.03        9.37      2.73 o 
 -26   1   4        1.31        3.81      2.60 o 
 -25   1   4       92.92      101.63      5.42 o 
 -24   1   4      106.26      114.33      4.91 o 
 -23   1   4       25.43       23.06      3.20 o 
 -22   1   4       27.59       17.58      3.82 o 
 -21   1   4      109.34      100.89      8.82 o 
 -20   1   4       42.18       33.25      3.15 o 
 -19   1   4       80.16       79.25      6.70 o 
 -18   1   4        3.56        5.32      3.51 o 
 -17   1   4      119.45      105.34      3.97 o 
 -16   1   4      176.39      163.51      7.53 o 
 -15   1   4      111.85       99.13      6.28 o 
 -14   1   4       61.94       42.17      5.50 o 
 -13   1   4       47.95       60.12      5.74 o 
 -12   1   4       72.35       68.57      3.59 o 
 -11   1   4      157.14      147.34     17.92 o 
 -10   1   4      173.72      204.45      5.59 o 
  -9   1   4      322.79      380.60      5.17 o 
  -8   1   4       18.89       19.65      2.74 o 
  -7   1   4      129.83      137.08      5.63 o 
  -6   1   4       90.55       97.73      3.44 o 
  -5   1   4      766.59      724.30     11.17 o 
  -4   1   4      730.93      672.15     24.99 o 
  -3   1   4      152.05      158.95      4.06 o 
  -2   1   4     1795.63     1742.96     23.97 o 
  -1   1   4      282.63      255.56      5.90 o 
   0   1   4      109.74      105.04      3.09 o 
   1   1   4      146.71      145.68      3.39 o 
   2   1   4      527.71      513.62     13.07 o 
   3   1   4      876.51      897.20     30.87 o 
   4   1   4      481.67      448.42     20.50 o 
   5   1   4     1297.06     1280.03     58.31 o 
   6   1   4       41.03       39.84      2.57 o 
   7   1   4        0.05        1.00      1.93 o 
   8   1   4      235.03      254.74      7.91 o 
   9   1   4       10.14        9.09      2.55 o 
  10   1   4      198.46      200.56     12.19 o 
  11   1   4      143.01      171.69     15.69 o 
  12   1   4       17.10       22.75      2.41 o 
  13   1   4       55.32       50.47      3.48 o 
  14   1   4       91.47       77.95      7.43 o 
  15   1   4       46.12       49.62      3.40 o 
  16   1   4       72.81       74.20      4.82 o 
  17   1   4       42.57       32.04      3.26 o 
  18   1   4      322.21      352.23      6.41 o 
  19   1   4        6.27        9.23      3.03 o 
  20   1   4       42.68       48.29      4.30 o 
  21   1   4      156.89      178.53      5.21 o 
  22   1   4       14.81       13.31      3.84 o 
  23   1   4      349.20      373.51     15.53 o 
  24   1   4      473.20      524.30     12.02 o 
  25   1   4        0.23       -1.23      4.03 o 
  26   1   4       57.39       57.43      4.86 o 
 -26   2   4      117.39      127.63      8.78 o 
 -25   2   4       73.22       76.94      4.82 o 
 -24   2   4       34.79       27.94      3.31 o 
 -23   2   4        3.38        2.94      4.91 o 
 -22   2   4       37.74       38.92      7.45 o 
 -21   2   4       34.03       21.08      7.05 o 
 -20   2   4       13.08       14.74      6.85 o 
 -19   2   4      143.85      141.19      9.08 o 
 -18   2   4        7.83        6.07      6.00 o 
 -17   2   4     1393.65     1408.87     20.81 o 
 -16   2   4      904.61      920.57     16.74 o 
 -15   2   4      280.86      268.08      9.90 o 
 -14   2   4      276.70      276.48      9.77 o 
 -13   2   4        6.83        8.22      3.66 o 
 -12   2   4        0.06       -0.46      3.61 o 
 -11   2   4      484.99      486.20     14.43 o 
 -10   2   4        8.05        8.71      3.46 o 
  -9   2   4        4.86        4.71      3.34 o 
  -8   2   4      398.79      410.48     14.12 o 
  -7   2   4       21.24       18.18      3.60 o 
  -6   2   4      107.80       89.81      4.45 o 
  -5   2   4      312.38      370.71      8.68 o 
  -4   2   4      119.80      118.42     11.97 o 
  -3   2   4     4039.51     4274.18    108.80 o 
  -2   2   4      690.09      739.97     15.62 o 
  -1   2   4     1234.60     1281.74     43.26 o 
   0   2   4      383.61      398.53     15.37 o 
   1   2   4      220.44      242.08     12.60 o 
   2   2   4        8.68        9.29      3.10 o 
   3   2   4      171.12      171.59      7.34 o 
   4   2   4     1249.99     1279.80     74.42 o 
   5   2   4     1481.69     1453.05     94.27 o 
   6   2   4      145.77      135.47      9.30 o 
   7   2   4      424.41      382.44     29.77 o 
   8   2   4      305.50      285.20     25.63 o 
   9   2   4        2.90        0.40      2.39 o 
  10   2   4      431.32      469.56     37.03 o 
  11   2   4      713.94      719.48     48.73 o 
  12   2   4       19.94       15.93      2.44 o 
  13   2   4       60.57       52.40      2.51 o 
  14   2   4        0.43        3.58      2.08 o 
  15   2   4        4.34        6.76      2.23 o 
  16   2   4        0.99       -1.58      3.34 o 
  17   2   4       11.04       17.33      5.09 o 
  18   2   4      111.92      130.02      6.04 o 
  19   2   4      559.18      544.26      8.16 o 
  20   2   4        4.15        7.05      5.02 o 
  21   2   4      115.25      107.95      4.52 o 
  22   2   4       29.39       33.96      5.30 o 
  23   2   4        2.33        2.56      4.59 o 
  24   2   4        8.97       10.49      3.68 o 
  25   2   4      217.44      262.42      7.26 o 
 -24   3   4       13.52       14.87      5.53 o 
 -23   3   4       17.78       17.03      4.05 o 
 -22   3   4        0.12        0.91      5.26 o 
 -21   3   4       12.93       22.49      5.40 o 
 -19   3   4        0.02        0.37     10.55 o 
 -18   3   4       75.68       77.02      9.48 o 
 -17   3   4        2.64        2.87      8.13 o 
 -16   3   4       19.78       20.51      7.08 o 
 -15   3   4      536.00      539.26     10.19 o 
 -14   3   4      361.31      336.90     19.00 o 
 -13   3   4      964.89      950.39     37.03 o 
 -12   3   4      238.47      232.92     10.93 o 
 -11   3   4       80.63       68.34      4.28 o 
 -10   3   4       76.30       81.29      4.58 o 
  -9   3   4       45.38       49.28      3.95 o 
  -8   3   4       87.63       83.62      4.27 o 
  -7   3   4        0.05       -0.61      3.18 o 
  -6   3   4       29.85       30.25      3.50 o 
  -5   3   4      126.05      139.24      8.64 o 
  -4   3   4      208.19      230.32      9.27 o 
  -3   3   4      435.23      521.09     15.76 o 
  -2   3   4       60.88       49.93      8.70 o 
  -1   3   4        2.02        5.74      3.34 o 
   0   3   4      102.34      113.92      4.55 o 
   1   3   4       62.41       71.65      3.03 o 
   2   3   4       30.45       25.84      2.91 o 
   3   3   4       68.38       81.69      3.17 o 
   4   3   4       23.42       23.65      2.46 o 
   5   3   4       27.45       27.24      2.91 o 
   6   3   4       21.64       24.98      2.90 o 
   7   3   4      497.31      487.51     40.15 o 
   8   3   4      313.52      319.90     27.67 o 
   9   3   4       26.76       30.56      2.44 o 
  10   3   4       61.22       56.28      6.78 o 
  11   3   4       14.32       10.22      2.90 o 
  12   3   4       40.83       38.53      3.65 o 
  13   3   4        2.25        3.70      3.30 o 
  14   3   4       29.52       22.70      3.81 o 
  15   3   4       41.30       49.04      3.98 o 
  16   3   4       68.54       84.75      4.62 o 
  17   3   4       33.62       39.66      5.43 o 
  18   3   4      518.64      525.09      8.63 o 
  19   3   4      118.34       97.83      4.66 o 
  20   3   4        1.13        4.28      5.46 o 
  21   3   4       89.82       75.20      4.86 o 
  22   3   4        6.87        7.86      5.26 o 
  23   3   4       59.61       68.88      4.69 o 
 -21   4   4       20.46       16.42      3.81 o 
 -20   4   4        0.04        2.46      4.96 o 
 -19   4   4       72.78       72.29      5.53 o 
 -18   4   4        5.51        4.38      5.23 o 
 -17   4   4      157.38      168.05      6.48 o 
 -16   4   4       79.03       92.51      4.49 o 
 -15   4   4       47.57       45.87      7.49 o 
 -14   4   4       75.75       75.67      8.06 o 
 -13   4   4      199.17      205.67      6.76 o 
 -12   4   4      896.53      940.25     15.57 o 
 -11   4   4       17.84       14.69      3.50 o 
 -10   4   4        1.48       -0.35      3.65 o 
  -9   4   4       25.71       26.19      3.90 o 
  -8   4   4       10.56       12.50      3.28 o 
  -7   4   4       86.74       94.59     10.46 o 
  -6   4   4      114.13      102.77      6.40 o 
  -5   4   4        0.01        1.95      3.47 o 
  -4   4   4      317.42      359.21     27.77 o 
  -3   4   4      768.66      754.74     36.86 o 
  -2   4   4       25.62       25.77      3.91 o 
  -1   4   4       23.27       23.40      3.14 o 
   0   4   4       50.15       49.22      6.26 o 
   1   4   4        5.41        6.58      2.84 o 
   2   4   4       13.91       15.00      2.61 o 
   3   4   4        0.93        3.38      2.43 o 
   4   4   4        0.88        2.17      2.89 o 
   5   4   4      805.01      850.25     43.48 o 
   6   4   4     1153.79     1215.50     86.35 o 
   7   4   4       18.41       20.34      3.24 o 
   8   4   4      595.26      632.84      7.50 o 
   9   4   4      301.59      306.40      8.75 o 
  10   4   4        7.96        7.85      2.94 o 
  11   4   4      118.77      138.61     10.22 o 
  12   4   4      110.42      129.60      8.73 o 
  13   4   4        9.95       23.44      3.51 o 
  14   4   4       54.29       54.51      3.88 o 
  15   4   4        0.50        1.72      3.17 o 
  16   4   4       82.51       89.98      4.52 o 
  17   4   4       68.98       65.48      5.53 o 
  18   4   4       76.99       91.90      5.87 o 
  19   4   4        1.07        1.01      3.51 o 
  20   4   4      209.34      244.48      7.19 o 
 -15   5   4       42.42       35.73      3.70 o 
 -14   5   4       40.82       42.67      4.35 o 
 -13   5   4        0.00       -0.54      3.75 o 
 -12   5   4       26.63       25.34      3.73 o 
 -11   5   4        3.03        1.35      4.09 o 
 -10   5   4        6.00        5.07      4.14 o 
  -9   5   4       16.68       14.74      3.23 o 
  -8   5   4        6.62        8.14      3.57 o 
  -7   5   4      129.45      127.93     12.01 o 
  -6   5   4       12.19       10.82      3.09 o 
  -5   5   4      238.76      239.21     23.13 o 
  -4   5   4       44.25       42.55      3.21 o 
  -3   5   4        0.66        5.24      2.83 o 
  -2   5   4       49.63       49.55      6.14 o 
  -1   5   4       40.61       36.89      3.74 o 
   0   5   4       37.96       38.62      3.12 o 
   1   5   4       29.61       30.78      3.68 o 
   2   5   4        5.12        7.38      2.45 o 
   3   5   4        2.53        5.43      2.23 o 
   4   5   4        7.72        7.97      2.94 o 
   5   5   4        0.44        1.46      2.52 o 
   6   5   4      169.79      175.30     11.35 o 
   7   5   4       91.01       98.79      7.43 o 
   8   5   4       28.01       29.99      2.90 o 
   9   5   4       37.31       35.35      3.51 o 
  10   5   4       12.45       13.92      2.71 o 
  11   5   4        0.97        1.24      2.66 o 
  12   5   4        0.00        1.71      3.25 o 
  13   5   4        3.36       10.08      5.06 o 
  14   5   4       76.11       95.20      5.73 o 
  15   5   4       26.74       16.26      5.23 o 
  -5   6   4        1.28        0.33      3.01 o 
  -4   6   4       31.73       28.65      3.95 o 
  -3   6   4       39.97       35.93      4.54 o 
  -2   6   4        5.15        6.05      3.00 o 
  -1   6   4        3.38        5.30      3.77 o 
   0   6   4        1.93        2.14      2.95 o 
   1   6   4       36.00       31.82      2.93 o 
   2   6   4       70.81       67.86      3.90 o 
   3   6   4       14.02        8.55      2.45 o 
   4   6   4        1.40        5.91      3.02 o 
 -26   1   5       26.85       20.04      3.79 o 
 -25   1   5        1.62        3.57      3.89 o 
 -24   1   5       16.49       17.07      3.71 o 
 -23   1   5        1.07        0.98      3.03 o 
 -22   1   5      154.44      123.26      4.52 o 
 -21   1   5       71.68       70.49      4.03 o 
 -20   1   5      186.60      142.58      4.46 o 
 -19   1   5       26.65       24.79      2.97 o 
 -18   1   5      153.96      139.47     11.28 o 
 -17   1   5       76.38       89.72      4.24 o 
 -16   1   5      379.23      373.46     24.23 o 
 -15   1   5      328.24      314.89      9.26 o 
 -14   1   5       63.38       60.41      3.39 o 
 -13   1   5       25.33       15.40      2.93 o 
 -12   1   5      951.05     1037.64     11.10 o 
 -11   1   5       56.19       62.99      3.75 o 
 -10   1   5      395.31      427.47      6.93 o 
  -9   1   5      554.92      600.44      5.97 o 
  -8   1   5        1.17        7.80      2.28 o 
  -7   1   5       12.00       12.44      2.57 o 
  -6   1   5      321.57      343.76      7.47 o 
  -5   1   5      461.33      510.74      5.86 o 
  -4   1   5      278.54      281.37      4.36 o 
  -3   1   5      934.68      927.18     18.70 o 
  -2   1   5        4.70        7.04      2.02 o 
  -1   1   5      117.26      120.67      3.05 o 
   0   1   5       66.29       64.52      2.74 o 
   1   1   5     4036.60     4449.05    142.03 o 
   2   1   5      465.49      494.78     13.78 o 
   3   1   5     3115.12     3267.12     62.90 o 
   4   1   5       51.55       59.28      2.87 o 
   5   1   5      370.16      399.33     21.38 o 
   6   1   5      648.91      667.83     25.00 o 
   7   1   5        7.68       17.49      2.35 o 
   8   1   5      837.80      823.32     42.21 o 
   9   1   5      359.53      366.97     19.89 o 
  10   1   5       42.42       33.95      2.45 o 
  11   1   5      302.20      276.48     14.50 o 
  12   1   5       31.04       31.12      3.14 o 
  13   1   5        1.41        3.85      2.37 o 
  14   1   5       20.41       22.38      2.23 o 
  15   1   5      115.43      114.21      6.36 o 
  16   1   5      140.26      129.97     13.58 o 
  17   1   5       94.76      105.40     10.23 o 
  18   1   5       34.76       28.98      3.70 o 
  19   1   5       79.31       74.92      7.66 o 
  20   1   5      280.19      311.58      6.11 o 
  21   1   5      351.07      397.61     12.12 o 
  22   1   5     1140.30     1198.62     91.09 o 
  23   1   5       81.46       75.26      5.00 o 
  24   1   5        3.79        4.61      4.06 o 
  25   1   5       36.90       37.04      4.67 o 
 -25   2   5       52.43       52.34      4.01 o 
 -24   2   5       30.33       24.17      4.53 o 
 -23   2   5      101.41      117.73      8.11 o 
 -22   2   5        8.59        3.75      3.10 o 
 -21   2   5       51.84       53.51      9.23 o 
 -20   2   5        8.98        7.40      2.81 o 
 -19   2   5      216.55      196.50      8.51 o 
 -18   2   5      537.79      522.93     12.72 o 
 -17   2   5      800.06      754.05     14.24 o 
 -16   2   5       47.85       48.57      7.49 o 
 -15   2   5      184.10      187.78      7.70 o 
 -14   2   5       18.37       23.72      3.65 o 
 -13   2   5        1.63        3.19      3.78 o 
 -12   2   5      687.23      680.47     26.89 o 
 -11   2   5      553.80      533.66     12.52 o 
 -10   2   5      116.55      118.68      3.36 o 
  -9   2   5      169.18      191.94      5.65 o 
  -8   2   5       80.51       83.76      3.39 o 
  -7   2   5      348.13      353.04     11.49 o 
  -6   2   5       78.57       87.82      4.00 o 
  -5   2   5       33.34       36.28      2.66 o 
  -4   2   5      110.72       89.03      3.38 o 
  -3   2   5      238.61      222.53      6.59 o 
  -2   2   5       23.55       20.70      2.53 o 
  -1   2   5      616.53      688.73     14.14 o 
   0   2   5     2170.55     2461.33     87.36 o 
   1   2   5     1404.65     1551.67     60.46 o 
   2   2   5      190.46      198.92      8.04 o 
   3   2   5      989.77      961.63     54.88 o 
   4   2   5     4071.82     4080.67    221.75 o 
   5   2   5     2290.48     2170.41    111.58 o 
   6   2   5      682.39      703.95     58.76 o 
   7   2   5        0.23        3.24      2.48 o 
   8   2   5       23.16       22.06      2.52 o 
   9   2   5       45.08       50.34      3.16 o 
  10   2   5      178.05      176.79      8.14 o 
  11   2   5       33.79       34.10      2.50 o 
  12   2   5      238.89      233.97     13.98 o 
  13   2   5      284.37      297.77     16.47 o 
  14   2   5       17.34       13.76      2.28 o 
  15   2   5       21.76       18.07      2.48 o 
  16   2   5        4.79        7.29      2.39 o 
  17   2   5      161.75      134.89     10.01 o 
  18   2   5       38.49       45.14      4.74 o 
  19   2   5        0.02        1.92      3.92 o 
  20   2   5        2.81        2.41      4.26 o 
  21   2   5      440.98      450.81      8.62 o 
  22   2   5      325.41      356.86      7.70 o 
  23   2   5        0.08        1.11      4.99 o 
  24   2   5       14.21       11.20      3.74 o 
 -22   3   5      183.16      193.45     18.23 o 
 -21   3   5        2.37        4.52      7.69 o 
 -20   3   5      123.79      125.26      9.65 o 
 -19   3   5        3.25        2.87      6.10 o 
 -18   3   5      123.52      124.12      8.67 o 
 -17   3   5       56.78       54.78      7.29 o 
 -16   3   5      538.47      504.26     41.98 o 
 -15   3   5     1112.97     1151.04     19.53 o 
 -14   3   5     1322.50     1284.91     37.60 o 
 -13   3   5       38.92       36.09      4.57 o 
 -12   3   5     1436.33     1409.77     34.61 o 
 -11   3   5     2173.37     2198.12     15.16 o 
 -10   3   5      148.38      140.22      4.77 o 
  -9   3   5       33.16       29.59      3.66 o 
  -8   3   5      300.22      295.79     20.80 o 
  -7   3   5       26.17       28.16      3.64 o 
  -6   3   5        3.69        5.41      3.44 o 
  -5   3   5       34.14       37.10      4.81 o 
  -4   3   5        3.63        2.65      3.14 o 
  -3   3   5       47.94       51.29      4.56 o 
  -2   3   5      536.90      576.19     22.34 o 
  -1   3   5      251.15      272.17      9.70 o 
   0   3   5      292.82      311.26      8.58 o 
   1   3   5      307.30      331.37     10.90 o 
   2   3   5      113.30      118.38      5.36 o 
   3   3   5       22.00       23.61      2.37 o 
   4   3   5      172.97      169.81      8.61 o 
   5   3   5       20.60       25.34      3.01 o 
   6   3   5      613.86      665.19     48.20 o 
   7   3   5      992.41     1075.33     71.60 o 
   8   3   5      246.54      243.33     15.91 o 
   9   3   5       54.36       57.00      2.88 o 
  10   3   5      402.41      392.35     26.47 o 
  11   3   5      783.98      752.58     47.60 o 
  12   3   5       43.97       39.35      2.70 o 
  13   3   5       19.36       20.75      3.21 o 
  14   3   5       68.31       64.64      5.09 o 
  15   3   5       51.80       55.38      6.32 o 
  16   3   5       24.33       27.05      5.30 o 
  17   3   5        4.07       10.82      5.06 o 
  18   3   5      111.32      112.57      5.84 o 
  19   3   5        0.18       -1.62      3.88 o 
  20   3   5       24.17       35.24      6.07 o 
  21   3   5        5.22       10.99      5.26 o 
  22   3   5       19.53       13.15      4.08 o 
 -20   4   5       17.23       20.44      4.82 o 
 -17   4   5       52.81       48.47      7.69 o 
 -16   4   5        1.14        1.92      4.18 o 
 -15   4   5       12.51       10.68      4.34 o 
 -14   4   5        3.95        4.13      3.42 o 
 -13   4   5       22.89       25.11      3.95 o 
 -12   4   5        3.29        4.69      3.56 o 
 -11   4   5      175.29      164.29      6.80 o 
 -10   4   5      115.68      122.82      6.11 o 
  -9   4   5       27.94       25.11      3.57 o 
  -8   4   5        6.19        8.85      3.20 o 
  -7   4   5       16.40       21.02      3.45 o 
  -6   4   5       31.92       26.70      3.56 o 
  -5   4   5        2.11        3.84      3.30 o 
  -4   4   5      224.04      217.93     11.47 o 
  -3   4   5       21.55       22.65      4.11 o 
  -2   4   5      801.48      811.13      8.65 o 
  -1   4   5       57.41       63.42      2.72 o 
   0   4   5       19.35       21.48      2.65 o 
   1   4   5      176.92      189.39      4.63 o 
   2   4   5       83.77       92.29      3.54 o 
   3   4   5      294.74      303.29     16.75 o 
   4   4   5      426.66      395.73     19.99 o 
   5   4   5       52.85       47.33      2.67 o 
   6   4   5      516.86      492.88     26.04 o 
   7   4   5       30.33       28.73      3.15 o 
   8   4   5      103.22       99.50      6.34 o 
   9   4   5        3.73        3.83      2.10 o 
  10   4   5       75.41       73.28      4.39 o 
  11   4   5        0.33       -1.26      3.63 o 
  12   4   5      232.20      241.10      9.44 o 
  13   4   5       13.76       11.82      3.00 o 
  14   4   5        9.39       10.59      5.23 o 
  15   4   5        5.36       11.06      4.86 o 
  16   4   5      156.64      162.88      6.24 o 
  17   4   5        0.34       -1.55      3.41 o 
  18   4   5        2.90        6.68      3.61 o 
  19   4   5       85.55      105.63      5.97 o 
 -15   5   5        1.62        0.46      2.96 o 
 -14   5   5       15.14       16.92      3.29 o 
 -13   5   5        0.28        0.88      3.57 o 
 -12   5   5        2.79        1.05      5.23 o 
 -11   5   5       28.67       27.42      6.95 o 
 -10   5   5       36.29       32.41      5.73 o 
  -9   5   5       42.78       42.23      5.70 o 
  -8   5   5      159.82      151.18      7.29 o 
  -7   5   5       14.25       14.27      5.50 o 
  -6   5   5       13.83       14.16      5.43 o 
  -5   5   5      282.16      261.78      6.96 o 
  -4   5   5       43.82       47.12      5.87 o 
  -3   5   5      208.09      210.58      7.23 o 
  -2   5   5      144.53      139.74     14.04 o 
  -1   5   5      142.49      142.95      4.50 o 
   0   5   5        1.35        4.27      3.61 o 
   1   5   5      222.97      235.91      5.32 o 
   2   5   5      217.56      226.67      4.80 o 
   3   5   5       29.41       30.82      3.92 o 
   4   5   5      117.91      120.71      9.80 o 
   5   5   5      229.71      233.97     10.63 o 
   6   5   5      288.43      288.60     21.44 o 
   7   5   5        0.15        4.77      2.66 o 
   8   5   5       78.46       84.81      5.86 o 
   9   5   5        4.14        5.73      2.92 o 
  10   5   5        2.12        4.80      3.02 o 
  11   5   5        4.62        4.09      2.88 o 
  12   5   5       16.54       18.52      3.17 o 
  13   5   5       21.13       23.13      4.07 o 
  14   5   5       80.15       74.32      5.87 o 
 -26   0   6       26.56       22.56      5.90 o 
 -25   0   6      156.25      129.60      6.92 o 
 -24   0   6        8.60        8.40      5.19 o 
 -23   0   6        0.00        4.62      5.19 o 
 -22   0   6       40.73       35.11      5.50 o 
 -21   0   6      262.94      250.73      7.19 o 
 -20   0   6      112.43       71.68      4.45 o 
 -18   0   6      319.74      312.75      7.94 o 
 -17   0   6      331.24      355.60      8.48 o 
 -16   0   6      166.61      149.44      6.79 o 
 -15   0   6      179.31      159.79      6.55 o 
 -14   0   6        0.20       -0.61      4.99 o 
 -13   0   6       61.18       73.48      5.77 o 
 -12   0   6       70.45       80.00      5.94 o 
 -11   0   6      272.38      286.60      7.91 o 
 -10   0   6        6.33       18.04      4.05 o 
  -9   0   6       66.21       83.07      7.49 o 
  -8   0   6      786.82      849.65     15.16 o 
  -7   0   6       48.31       57.77      3.98 o 
  -6   0   6      266.68      290.14      6.26 o 
  -5   0   6      275.71      276.23      5.56 o 
  -4   0   6        2.52        5.48      3.37 o 
  -3   0   6     2555.84     2555.92     70.14 o 
  -2   0   6       37.56       45.19      5.80 o 
  -1   0   6       67.38       50.36      6.63 o 
   0   0   6      776.52      821.32     22.84 o 
   1   0   6     4547.97     4920.98    132.88 o 
   2   0   6     2912.99     2979.16    125.14 o 
   3   0   6     2511.10     2555.85     52.37 o 
   4   0   6     2631.36     2840.10    293.98 o 
   5   0   6     1104.34     1146.94     99.07 o 
   6   0   6      238.04      250.12      8.23 o 
   7   0   6      184.58      199.02      4.60 o 
   8   0   6      164.60      154.97     18.48 o 
   9   0   6      890.53      964.29    130.02 o 
  10   0   6      645.01      612.47     51.03 o 
  11   0   6     2133.90     2213.58    241.89 o 
  12   0   6      945.88     1032.40    146.34 o 
  13   0   6       57.37       48.31      3.88 o 
  14   0   6      473.33      529.33     73.68 o 
  15   0   6        0.82       -0.12      3.32 o 
  16   0   6        9.39       10.22      3.62 o 
  17   0   6        0.14        1.53      3.36 o 
  18   0   6        2.63        4.12      3.20 o 
  19   0   6       59.71       59.06      7.12 o 
  20   0   6      938.67      928.63    156.50 o 
  21   0   6       57.08       53.43     14.29 o 
  22   0   6       48.79       55.35      5.80 o 
  23   0   6        0.22        1.21      5.02 o 
  24   0   6       92.78       94.06      6.58 o 
  25   0   6       32.82       40.10      6.14 o 
 -26   1   6       62.15       70.83      4.69 o 
 -25   1   6      169.03      176.68     18.16 o 
 -24   1   6       22.65       16.44      3.66 o 
 -23   1   6        1.34        1.67      3.46 o 
 -22   1   6       51.55       47.85      3.37 o 
 -21   1   6      255.23      261.83      8.78 o 
 -20   1   6      136.63       98.05      5.69 o 
 -19   1   6      190.21      191.65     21.19 o 
 -18   1   6      150.35      143.13      9.30 o 
 -17   1   6       52.68       56.31      3.83 o 
 -16   1   6       90.86       93.85      8.10 o 
 -15   1   6       65.84       66.85      3.98 o 
 -14   1   6       10.52       14.11      2.55 o 
 -13   1   6       82.58       70.89      5.77 o 
 -12   1   6       25.60       30.26      2.38 o 
 -11   1   6       16.61       22.85      2.56 o 
 -10   1   6      561.81      584.23     39.54 o 
  -9   1   6       54.07       58.55      5.12 o 
  -8   1   6     1026.87     1141.51     12.01 o 
  -7   1   6     1451.10     1639.54     26.13 o 
  -6   1   6       11.77       13.52      2.31 o 
  -5   1   6      744.50      819.16     13.73 o 
  -4   1   6      193.32      207.44      3.27 o 
  -3   1   6      104.02      116.72      3.07 o 
  -2   1   6      398.75      438.72      7.19 o 
  -1   1   6       68.37       75.00      2.85 o 
   0   1   6      643.25      682.74     20.67 o 
   1   1   6     1676.21     1831.45     56.40 o 
   2   1   6      499.95      554.74     18.86 o 
   3   1   6      319.79      338.78     12.44 o 
   4   1   6      644.93      638.68     12.64 o 
   5   1   6      555.08      553.99     12.84 o 
   6   1   6     1358.57     1426.89     43.54 o 
   7   1   6      304.93      324.40     12.61 o 
   8   1   6       83.46       86.73      6.24 o 
   9   1   6      129.93      120.88      7.87 o 
  10   1   6        0.50        3.24      2.00 o 
  11   1   6      213.81      237.75     11.73 o 
  12   1   6        9.34       11.08      2.51 o 
  13   1   6      220.90      236.59     12.73 o 
  14   1   6      348.30      346.26     25.89 o 
  15   1   6      274.87      255.87     18.69 o 
  16   1   6       85.59       86.26      6.49 o 
  17   1   6       55.77       51.07      4.37 o 
  18   1   6       91.72       89.90      8.92 o 
  19   1   6        3.08        2.50      2.26 o 
  20   1   6        3.42        4.50      2.25 o 
  21   1   6       45.37       46.33      3.95 o 
  22   1   6       53.57       53.51      4.15 o 
  23   1   6       13.41       14.51      3.19 o 
  24   1   6       34.42       40.12      4.50 o 
  25   1   6        0.29       -0.47      4.17 o 
 -25   2   6       88.41       95.98      6.17 o 
 -24   2   6       19.96       24.08      4.41 o 
 -23   2   6       16.93       13.19      3.51 o 
 -22   2   6       10.37       11.50      3.95 o 
 -21   2   6        4.50        4.96      3.61 o 
 -20   2   6      166.45      166.73     21.74 o 
 -19   2   6      109.03      117.92     13.57 o 
 -18   2   6       49.62       51.67      7.10 o 
 -17   2   6      379.63      395.45     12.02 o 
 -16   2   6       34.17       34.88      4.02 o 
 -15   2   6      856.26      850.37     43.63 o 
 -14   2   6       93.37       83.69      5.41 o 
 -13   2   6      414.99      406.57     20.74 o 
 -12   2   6       51.27       53.29      2.90 o 
 -11   2   6     1033.93     1027.68     18.78 o 
 -10   2   6      590.39      570.78     12.25 o 
  -9   2   6      135.47      124.88      4.74 o 
  -8   2   6      169.81      190.61      3.73 o 
  -7   2   6      152.31      154.57      4.10 o 
  -6   2   6     1033.30     1132.02     25.20 o 
  -5   2   6      442.04      454.88      7.03 o 
  -4   2   6        0.01       -0.39      2.40 o 
  -3   2   6      669.01      705.41     17.76 o 
  -2   2   6      278.41      276.86      4.65 o 
  -1   2   6       40.09       49.96      3.24 o 
   0   2   6       18.41        5.26      2.18 o 
   1   2   6      447.80      492.80     30.24 o 
   2   2   6      948.21      950.19     60.18 o 
   3   2   6     2899.85     3082.59    178.76 o 
   4   2   6      552.99      576.28     30.33 o 
   5   2   6        0.24        3.88      2.08 o 
   6   2   6      267.71      299.94     10.14 o 
   7   2   6       55.34       62.46      2.78 o 
   8   2   6        0.85        1.19      2.41 o 
   9   2   6      315.70      303.74     12.42 o 
  10   2   6      272.17      243.78     13.85 o 
  11   2   6      288.46      301.91     14.29 o 
  12   2   6       64.47       60.61      4.54 o 
  13   2   6       24.47       21.38      2.25 o 
  14   2   6        3.60       -0.43      2.26 o 
  15   2   6        7.47        6.41      2.30 o 
  16   2   6      189.46      175.05     14.81 o 
  17   2   6      171.88      142.96     13.04 o 
  18   2   6       69.75       53.77      5.06 o 
  19   2   6        6.66        6.37      2.42 o 
  20   2   6        0.00        0.15      2.89 o 
  21   2   6        6.21        4.63      4.05 o 
  22   2   6       87.93       80.80     10.73 o 
  23   2   6        0.03        0.45      3.35 o 
 -22   3   6       14.12       15.12      3.52 o 
 -21   3   6        0.91        3.57      4.10 o 
 -20   3   6        2.28        4.86      3.41 o 
 -19   3   6       87.04      104.01      6.41 o 
 -18   3   6       21.28       24.49      4.12 o 
 -17   3   6       46.68       47.30      4.05 o 
 -16   3   6       32.94       37.77      3.11 o 
 -15   3   6      236.62      208.40     16.14 o 
 -14   3   6      562.61      581.83     19.74 o 
 -13   3   6      215.55      224.88      4.26 o 
 -12   3   6      461.14      468.37     18.52 o 
 -11   3   6      226.40      243.22      9.74 o 
 -10   3   6        0.76        1.17      2.75 o 
  -9   3   6      218.15      227.59      5.17 o 
  -8   3   6       17.71       26.32      3.00 o 
  -7   3   6        0.00        1.67      2.46 o 
  -6   3   6       35.17       32.01      3.01 o 
  -5   3   6        7.38        9.33      2.85 o 
  -4   3   6       29.73       33.68      2.63 o 
  -3   3   6       71.32       79.23      5.11 o 
  -2   3   6       44.82       49.64      2.53 o 
  -1   3   6       22.71       28.08      2.96 o 
   0   3   6        8.82        8.53      2.52 o 
   1   3   6        8.75        6.61      2.45 o 
   2   3   6      295.86      332.56     13.62 o 
   3   3   6       79.48       85.95      4.05 o 
   4   3   6      609.79      649.20     32.74 o 
   5   3   6       22.66       26.51      2.46 o 
   6   3   6      107.89      106.92      4.76 o 
   7   3   6      634.79      583.71     37.86 o 
   8   3   6      283.40      269.82     13.53 o 
   9   3   6     1307.96     1281.36    111.62 o 
  10   3   6       26.16       20.55      3.46 o 
  11   3   6       10.61       10.60      2.53 o 
  12   3   6       10.46        7.97      2.43 o 
  13   3   6        4.05        6.52      2.83 o 
  14   3   6       12.39       11.31      2.44 o 
  15   3   6        6.72        1.17      3.05 o 
  16   3   6       28.41       24.79      2.87 o 
  17   3   6       56.54       54.90      7.71 o 
  18   3   6       32.93       31.81      5.50 o 
  19   3   6        1.51        3.44      5.50 o 
  20   3   6       24.67       16.05      3.98 o 
  21   3   6       47.72       41.99      4.35 o 
 -19   4   6       10.41        8.57      7.76 o 
 -18   4   6        1.55        5.63      6.47 o 
 -17   4   6        5.49        6.49      4.76 o 
 -16   4   6       31.97       28.14      3.88 o 
 -15   4   6        0.10        2.57      3.53 o 
 -14   4   6       37.24       34.37      4.33 o 
 -13   4   6        2.32        3.69      3.67 o 
 -12   4   6       83.83       78.52      4.36 o 
 -11   4   6        2.20        4.38      3.67 o 
 -10   4   6        8.82       11.71      3.33 o 
  -9   4   6       48.42       50.84      6.09 o 
  -8   4   6       13.23       10.62      2.85 o 
  -7   4   6      131.05      134.09      8.29 o 
  -6   4   6      140.25      142.89     11.26 o 
  -5   4   6        8.24       11.26      2.87 o 
  -4   4   6      126.89      114.87      6.94 o 
  -3   4   6        0.38        1.86      2.40 o 
  -2   4   6       12.00       19.71      2.52 o 
  -1   4   6       36.38       47.82      4.54 o 
   0   4   6      297.22      313.30     15.44 o 
   1   4   6        0.51       -0.74      2.84 o 
   2   4   6       26.92       28.59      2.39 o 
   3   4   6       16.32       13.17      2.93 o 
   4   4   6       35.76       33.39      3.08 o 
   5   4   6       15.84       16.85      2.65 o 
   6   4   6       39.92       34.25      3.06 o 
   7   4   6        3.94        3.07      2.75 o 
   8   4   6      263.04      271.47     19.94 o 
   9   4   6        0.27        1.54      2.15 o 
  10   4   6      194.04      206.81     22.32 o 
  11   4   6       24.62       24.41      3.15 o 
  12   4   6       41.77       40.17      4.30 o 
  13   4   6       19.80       23.59      4.11 o 
  14   4   6        1.78        4.12      4.02 o 
  15   4   6        0.08        3.96      3.14 o 
  16   4   6       85.99       77.16      4.42 o 
  17   4   6       17.13       20.84      3.74 o 
  18   4   6       47.60       45.23      5.67 o 
 -13   5   6        4.78        5.16      5.53 o 
 -12   5   6        1.50        3.39      3.87 o 
 -11   5   6        4.64        4.81      3.60 o 
 -10   5   6       10.92       11.02      3.86 o 
  -9   5   6        8.56        8.14      3.13 o 
  -8   5   6       32.12       32.10      2.94 o 
  -7   5   6       31.66       28.08      2.83 o 
  -6   5   6        3.05        1.07      3.03 o 
  -5   5   6       17.80       18.93      2.83 o 
  -4   5   6        7.23        4.22      2.19 o 
  -3   5   6        2.03        2.16      2.17 o 
  -2   5   6       48.77       52.13      3.11 o 
  -1   5   6        2.64        4.10      2.38 o 
   0   5   6       67.28       61.25      2.93 o 
   1   5   6        2.23        3.07      2.41 o 
   2   5   6       31.63       33.40      2.67 o 
   3   5   6       29.92       28.24      3.23 o 
   4   5   6       18.15       17.03      2.85 o 
   5   5   6       15.86       15.35      2.53 o 
   6   5   6        5.29        3.42      3.85 o 
   7   5   6        1.99        2.69      3.68 o 
   8   5   6       31.13       30.66      3.93 o 
   9   5   6        0.02        1.91      3.15 o 
  10   5   6        4.52        6.74      2.73 o 
  11   5   6        3.50        4.04      3.26 o 
  12   5   6       21.44       24.65      3.18 o 
 -25   1   7      110.24      105.05      6.33 o 
 -24   1   7        2.64        3.56      3.45 o 
 -23   1   7       10.37        7.35      3.06 o 
 -22   1   7       76.41       89.39      9.14 o 
 -21   1   7       19.29       28.30      3.72 o 
 -20   1   7      205.68      181.48     14.74 o 
 -19   1   7       52.25       46.72      3.23 o 
 -18   1   7       51.86       37.89      3.32 o 
 -17   1   7      247.14      224.88      5.07 o 
 -16   1   7        5.55        8.86      3.61 o 
 -15   1   7       15.04       17.69      3.51 o 
 -14   1   7      129.49      153.72      4.09 o 
 -13   1   7       40.17       43.14      3.26 o 
 -12   1   7      127.78      113.27      6.41 o 
 -11   1   7      165.73      180.56      3.46 o 
 -10   1   7        0.45        2.30      2.25 o 
  -9   1   7      673.69      749.70     19.53 o 
  -8   1   7      342.30      383.58     15.08 o 
  -7   1   7      425.93      490.11      5.70 o 
  -6   1   7      621.12      607.22     14.71 o 
  -5   1   7        8.20       10.65      2.18 o 
  -4   1   7        5.06        5.12      1.89 o 
  -3   1   7      125.53      135.56      3.24 o 
  -2   1   7      305.97      354.49      8.54 o 
  -1   1   7       54.18       71.38      2.42 o 
   0   1   7       15.21       12.60      2.28 o 
   1   1   7       10.21       14.27      2.29 o 
   2   1   7      402.01      443.02     13.75 o 
   3   1   7      490.94      524.32     16.55 o 
   4   1   7       19.07       23.09      2.43 o 
   5   1   7      439.32      470.90     18.64 o 
   6   1   7        5.76        6.78      2.25 o 
   7   1   7       47.09       57.95      2.88 o 
   8   1   7       51.54       44.05      2.62 o 
   9   1   7       10.81        8.55      2.24 o 
  10   1   7      537.01      542.19     31.66 o 
  11   1   7        1.72       -0.81      2.49 o 
  12   1   7      946.57      913.53     59.68 o 
  13   1   7      216.06      204.95     10.64 o 
  14   1   7        6.23        8.90      2.10 o 
  15   1   7        0.71        4.49      2.33 o 
  16   1   7       35.84       31.74      2.54 o 
  17   1   7       67.89       64.10      6.01 o 
  18   1   7       10.00       11.71      2.28 o 
  19   1   7        6.13        6.27      2.31 o 
  20   1   7        0.04        1.25      2.24 o 
  21   1   7       23.09       19.24      2.63 o 
  22   1   7       96.16       78.92      8.59 o 
  23   1   7       48.68       45.15      3.87 o 
  24   1   7      194.43      177.06     10.14 o 
 -24   2   7        1.68        3.74      3.15 o 
 -23   2   7        8.00        8.62      3.80 o 
 -22   2   7       61.47       67.75      5.62 o 
 -21   2   7        1.97        6.41      3.82 o 
 -20   2   7       71.92       78.32      7.46 o 
 -19   2   7      126.95      144.95     11.93 o 
 -18   2   7       27.51       26.30      3.30 o 
 -17   2   7       29.44       26.03      3.31 o 
 -16   2   7      390.35      362.43     30.86 o 
 -15   2   7      393.77      372.07     30.12 o 
 -14   2   7      108.17      109.00      3.82 o 
 -13   2   7       71.62       62.96      2.96 o 
 -12   2   7      158.33      152.02      3.88 o 
 -11   2   7     2021.69     1963.85     96.83 o 
 -10   2   7     1627.85     1725.91     73.91 o 
  -9   2   7      183.73      220.04      6.72 o 
  -8   2   7      167.58      167.48      8.73 o 
  -7   2   7      392.01      444.96     16.45 o 
  -6   2   7      196.92      230.44      5.19 o 
  -5   2   7      298.15      337.82      4.32 o 
  -4   2   7       37.48       38.95      2.43 o 
  -3   2   7        1.37        4.35      2.41 o 
  -2   2   7        3.97        8.48      2.89 o 
  -1   2   7      134.58      145.98      3.31 o 
   0   2   7        3.06        9.86      2.89 o 
   1   2   7       83.01       86.45      5.60 o 
   2   2   7       26.60       28.58      3.10 o 
   3   2   7       26.67       29.36      2.38 o 
   4   2   7     1494.15     1597.78     52.47 o 
   5   2   7       14.60       18.59      2.65 o 
   6   2   7      120.70      126.57      5.88 o 
   7   2   7      957.95      961.34     39.35 o 
   8   2   7      442.98      413.18     18.30 o 
   9   2   7      633.74      617.53     20.78 o 
  10   2   7      129.36      134.40      5.65 o 
  11   2   7      870.60      873.86     62.41 o 
  12   2   7       93.78       96.79      4.71 o 
  13   2   7       12.12       13.63      2.51 o 
  14   2   7        4.31        7.90      2.26 o 
  15   2   7       14.03       15.04      2.58 o 
  16   2   7       35.32       37.66      2.73 o 
  17   2   7        2.61        5.43      2.67 o 
  18   2   7        3.41        6.81      2.52 o 
  19   2   7        8.30       10.48      2.50 o 
  20   2   7        9.35        8.21      2.48 o 
  21   2   7       45.95       45.12      3.38 o 
  22   2   7       13.31        6.11      4.20 o 
 -21   3   7        0.54        3.81      4.17 o 
 -20   3   7       29.36       27.93      4.20 o 
 -19   3   7        0.07        1.32      3.51 o 
 -18   3   7       60.85       55.71      3.26 o 
 -17   3   7      531.93      514.96     26.36 o 
 -16   3   7      262.89      265.73     16.74 o 
 -15   3   7      185.83      171.59      7.46 o 
 -14   3   7     1265.65     1168.09     51.08 o 
 -13   3   7      431.08      440.52      7.96 o 
 -12   3   7      207.90      204.05      4.84 o 
 -11   3   7      100.69       82.15      4.72 o 
 -10   3   7      120.00      130.89      3.51 o 
  -9   3   7       23.26       24.06      2.62 o 
  -8   3   7       15.19       16.79      2.54 o 
  -7   3   7      115.67      117.95      6.26 o 
  -6   3   7      876.49      863.90     19.88 o 
  -5   3   7      332.94      342.09      8.04 o 
  -4   3   7       26.89       33.72      3.15 o 
  -3   3   7      114.71      118.99      3.13 o 
  -2   3   7       63.21       76.88      5.17 o 
  -1   3   7       93.48      102.91      4.89 o 
   0   3   7      425.43      446.55     20.91 o 
   1   3   7        9.87        8.71      2.32 o 
   2   3   7        4.97       11.23      2.93 o 
   3   3   7      319.07      310.54     17.69 o 
   4   3   7     1119.62     1187.45     75.71 o 
   5   3   7     1372.12     1395.52    116.74 o 
   6   3   7      729.38      745.16     42.31 o 
   7   3   7      626.49      570.03     36.57 o 
   8   3   7     2497.89     2533.29    162.57 o 
   9   3   7      980.47      972.57     86.38 o 
  10   3   7      109.86      107.75      7.76 o 
  11   3   7        9.32       11.42      2.30 o 
  12   3   7       10.60       12.52      2.15 o 
  13   3   7       50.30       51.85      7.89 o 
  14   3   7        0.19        2.88      2.42 o 
  15   3   7       33.21       38.15      3.30 o 
  16   3   7       54.74       57.45      5.80 o 
  17   3   7      105.04      105.09     10.31 o 
  18   3   7       52.82       49.64      6.44 o 
  19   3   7      122.44      117.65     12.28 o 
  20   3   7      122.01      130.79      6.68 o 
 -18   4   7       17.83       16.24      2.90 o 
 -17   4   7       58.85       62.72      3.36 o 
 -16   4   7        1.98        2.72      2.51 o 
 -15   4   7        5.07        5.94      2.71 o 
 -14   4   7       22.79       19.52      3.02 o 
 -13   4   7       18.43       19.59      2.86 o 
 -12   4   7      374.44      393.44      7.50 o 
 -11   4   7       65.31       71.99      4.04 o 
 -10   4   7       88.76       97.13      3.52 o 
  -9   4   7        2.75        2.65      2.88 o 
  -8   4   7        3.31        6.93      2.44 o 
  -7   4   7      103.28       94.68      3.83 o 
  -6   4   7       67.65       63.26      2.84 o 
  -5   4   7      108.43      106.46      5.71 o 
  -4   4   7      167.56      153.25      3.77 o 
  -3   4   7       73.34       63.00      3.68 o 
  -2   4   7      233.04      219.39      3.69 o 
  -1   4   7       24.86       23.17      3.05 o 
   0   4   7      364.94      380.76     19.21 o 
   1   4   7        6.45        7.60      2.63 o 
   2   4   7        5.46        6.93      2.71 o 
   3   4   7        9.58       17.00      2.56 o 
   4   4   7        0.55        0.61      2.35 o 
   5   4   7      215.70      246.46      8.47 o 
   6   4   7        4.92        2.77      2.36 o 
   7   4   7      143.58      151.26     11.16 o 
   8   4   7      292.66      296.41     28.42 o 
   9   4   7       19.71       17.38      2.58 o 
  10   4   7        4.76        6.81      2.16 o 
  11   4   7        9.19       13.93      2.92 o 
  12   4   7        0.00        0.60      2.93 o 
  13   4   7       40.85       49.94      3.56 o 
  14   4   7        7.04        7.18      2.66 o 
  15   4   7       80.78       86.80      5.03 o 
  16   4   7       41.48       50.08      6.61 o 
 -12   5   7       15.52       12.01      5.63 o 
 -11   5   7      121.23      104.67     12.55 o 
 -10   5   7       79.24       78.98      3.56 o 
  -9   5   7       64.45       66.95      6.16 o 
  -8   5   7      135.66      138.02      7.07 o 
  -7   5   7        3.97        8.33      2.63 o 
  -6   5   7        5.09        4.78      2.34 o 
  -5   5   7        0.51        1.79      2.50 o 
  -4   5   7       40.02       32.19      2.64 o 
  -3   5   7      126.57      108.83      3.13 o 
  -2   5   7       25.62       24.72      2.49 o 
  -1   5   7      154.54      154.11      5.61 o 
   0   5   7       40.70       44.81      3.75 o 
   1   5   7      103.08      100.86      3.69 o 
   2   5   7        0.00        1.73      2.54 o 
   3   5   7      128.96      123.02      4.35 o 
   4   5   7      205.00      182.38     10.25 o 
   5   5   7        0.33       -0.06      2.64 o 
   6   5   7       95.42       86.34      4.51 o 
   7   5   7       23.24       18.20      2.96 o 
   8   5   7      174.21      191.97     14.07 o 
   9   5   7       39.38       55.04      7.49 o 
  10   5   7        5.55        1.50      3.04 o 
 -24   0   8       15.83       15.34      3.88 o 
 -23   0   8        6.13        9.48      5.33 o 
 -22   0   8       39.52       57.34      5.40 o 
 -21   0   8      161.60      150.24      6.72 o 
 -20   0   8      599.09      569.92      9.31 o 
 -19   0   8      355.11      341.64      8.14 o 
 -18   0   8        8.59        6.71      4.89 o 
 -17   0   8      761.33      586.23      8.61 o 
 -16   0   8      466.07      461.04      8.39 o 
 -15   0   8      378.67      407.18      8.45 o 
 -14   0   8      161.65      165.16      6.48 o 
 -13   0   8       71.58       67.01      4.55 o 
 -12   0   8      126.88      132.62      5.43 o 
 -11   0   8      141.03      148.90      3.95 o 
 -10   0   8       34.24       31.39      2.77 o 
  -9   0   8     1345.42     1376.14     94.46 o 
  -8   0   8     1545.73     1544.80     25.60 o 
  -7   0   8     2214.69     2322.26    151.30 o 
  -6   0   8     2261.01     2308.68     55.44 o 
  -5   0   8       67.34       76.41      3.71 o 
  -4   0   8      143.67      155.10      4.56 o 
  -3   0   8      140.56      111.91      7.60 o 
  -2   0   8       83.09       89.04      4.17 o 
  -1   0   8      108.47       87.05      3.70 o 
   0   0   8       17.03       25.89      3.18 o 
   1   0   8      727.04      823.85     50.82 o 
   2   0   8     1157.57     1172.47    102.58 o 
   3   0   8     1848.00     1966.73    112.01 o 
   4   0   8     1168.62     1262.57     64.14 o 
   5   0   8     1178.95     1276.86     63.93 o 
   6   0   8       86.64       83.99      6.43 o 
   7   0   8       55.57       54.59      3.04 o 
   8   0   8     1019.02     1055.74    140.24 o 
   9   0   8       55.79       51.29      3.38 o 
  10   0   8      512.86      519.72     48.78 o 
  11   0   8      715.29      744.59     89.62 o 
  12   0   8      289.85      311.01     23.57 o 
  13   0   8        4.11       10.28      3.73 o 
  14   0   8        1.75        4.52      3.47 o 
  15   0   8       80.82       81.09     11.66 o 
  16   0   8        4.12        2.51      3.25 o 
  17   0   8      161.91      141.04     37.00 o 
  18   0   8       70.58       54.70     13.29 o 
  19   0   8       85.52       78.66     16.57 o 
  20   0   8        4.20        2.87      2.49 o 
  21   0   8        1.77        3.00      2.99 o 
  22   0   8      181.61      154.63     36.00 o 
  23   0   8       89.27       68.08     20.09 o 
 -24   1   8        8.34        4.17      3.79 o 
 -23   1   8       19.86       18.40      3.17 o 
 -22   1   8        0.10        2.35      2.69 o 
 -21   1   8       15.28       19.94      3.92 o 
 -20   1   8        5.99        7.01      3.51 o 
 -19   1   8       11.17        8.55      3.66 o 
 -18   1   8       75.35       59.47      5.16 o 
 -17   1   8      398.45      397.10     21.21 o 
 -16   1   8        2.27       -0.95      2.95 o 
 -15   1   8        6.78        3.33      3.65 o 
 -14   1   8      336.62      343.88     26.44 o 
 -13   1   8      275.21      246.11     17.03 o 
 -12   1   8       26.14       26.77      2.80 o 
 -11   1   8      218.02      222.68      5.66 o 
 -10   1   8      125.58      144.22      3.37 o 
  -9   1   8      133.63      127.00      3.29 o 
  -8   1   8       23.81       25.62      2.67 o 
  -7   1   8       31.48       26.92      2.75 o 
  -6   1   8        2.47        3.76      2.05 o 
  -5   1   8       44.74       45.30      2.38 o 
  -4   1   8      308.77      322.54     11.05 o 
  -3   1   8      188.28      177.68      4.68 o 
  -2   1   8      460.59      485.53     19.78 o 
  -1   1   8      453.10      488.45     15.26 o 
   0   1   8      173.33      208.08      4.46 o 
   1   1   8       84.95       94.39      3.24 o 
   2   1   8       77.16       95.02      4.50 o 
   3   1   8      133.56      161.75      4.35 o 
   4   1   8       58.57       64.18      2.81 o 
   5   1   8        3.86        8.75      2.12 o 
   6   1   8      123.70      123.22      4.02 o 
   7   1   8      677.71      686.22     38.43 o 
   8   1   8      103.76      104.67      3.15 o 
   9   1   8        0.14        1.05      2.15 o 
  10   1   8      403.50      405.95     23.06 o 
  11   1   8       45.36       36.18      2.56 o 
  12   1   8       76.58       81.03      3.35 o 
  13   1   8      101.82       99.36      8.08 o 
  14   1   8        7.59        5.74      2.01 o 
  15   1   8       68.81       70.24      7.80 o 
  16   1   8        8.06       13.16      2.16 o 
  17   1   8       99.06       98.81      9.02 o 
  18   1   8       74.16       72.37      6.32 o 
  19   1   8        4.76        3.19      2.49 o 
  20   1   8       66.02       57.53      4.38 o 
  21   1   8      175.29      156.59     14.17 o 
  22   1   8       31.71       25.39      2.82 o 
 -23   2   8       35.28       41.46      8.53 o 
 -22   2   8        0.00        5.00      3.89 o 
 -21   2   8       26.72       27.35      3.45 o 
 -20   2   8       11.27        8.16      3.11 o 
 -19   2   8       10.47       11.75      3.87 o 
 -18   2   8       23.49       24.26      3.81 o 
 -17   2   8       14.74       18.18      3.73 o 
 -16   2   8      171.76      156.67     11.47 o 
 -15   2   8        4.68        5.34      2.33 o 
 -14   2   8       11.85       12.32      2.90 o 
 -13   2   8      196.92      199.55      5.45 o 
 -12   2   8      171.63      187.45      3.96 o 
 -11   2   8     1541.60     1665.04     27.63 o 
 -10   2   8      231.27      227.30      9.01 o 
  -9   2   8     1077.02     1189.49     31.23 o 
  -8   2   8        1.43        3.28      2.97 o 
  -7   2   8      165.19      192.14      8.48 o 
  -6   2   8        1.47        4.59      2.20 o 
  -5   2   8      101.81      107.41      3.10 o 
  -4   2   8      251.28      283.41     13.93 o 
  -3   2   8      406.35      461.41     11.39 o 
  -2   2   8      146.24      177.64      5.95 o 
  -1   2   8      309.38      314.65     11.50 o 
   0   2   8       65.62       72.24      2.54 o 
   1   2   8        1.39       -0.21      2.45 o 
   2   2   8       12.40       15.48      1.95 o 
   3   2   8      680.69      697.59     23.53 o 
   4   2   8       11.30       11.39      2.33 o 
   5   2   8      207.11      184.93      7.83 o 
   6   2   8       11.35       12.14      2.12 o 
   7   2   8      289.44      295.79     16.74 o 
   8   2   8       21.48       23.49      2.18 o 
   9   2   8      278.77      293.80     18.49 o 
  10   2   8      420.98      428.31     20.76 o 
  11   2   8      734.31      692.16     39.85 o 
  12   2   8      132.46      119.69      7.08 o 
  13   2   8      110.51      107.28      7.87 o 
  14   2   8       10.72        9.11      2.10 o 
  15   2   8        4.05        4.31      2.22 o 
  16   2   8       10.06        9.35      2.32 o 
  17   2   8       73.70       70.99      6.28 o 
  18   2   8       33.86       31.60      2.91 o 
  19   2   8       28.64       29.26      2.85 o 
  20   2   8        1.74        1.52      2.81 o 
  21   2   8        0.62        1.71      2.89 o 
 -20   3   8       13.25       10.40      3.84 o 
 -19   3   8        1.38        5.04      3.68 o 
 -18   3   8       18.22       22.43      4.92 o 
 -17   3   8      174.17      177.38     12.98 o 
 -16   3   8       16.24       15.96      3.33 o 
 -15   3   8       80.74       83.60      3.56 o 
 -14   3   8        0.03       -0.17      2.48 o 
 -13   3   8      743.93      686.39     33.13 o 
 -12   3   8      416.85      452.82     13.44 o 
 -11   3   8       50.95       51.34      2.48 o 
 -10   3   8      265.63      285.96      9.39 o 
  -9   3   8        1.45        3.18      2.74 o 
  -8   3   8       48.75       38.81      2.69 o 
  -7   3   8       10.37       11.27      2.58 o 
  -6   3   8       32.61       37.65      3.09 o 
  -5   3   8      109.61      132.85      5.41 o 
  -4   3   8        9.09       10.07      3.00 o 
  -3   3   8      126.11      127.62      6.64 o 
  -2   3   8       20.86       23.65      2.72 o 
  -1   3   8        6.38        6.36      2.48 o 
   0   3   8       14.15       15.45      2.98 o 
   1   3   8       16.46       15.64      2.39 o 
   2   3   8        1.05        4.03      2.56 o 
   3   3   8       29.65       31.22      2.57 o 
   4   3   8      253.99      263.78     25.18 o 
   5   3   8       63.13       65.88      3.08 o 
   6   3   8      820.94      773.85     49.30 o 
   7   3   8        7.21        4.29      2.34 o 
   8   3   8      123.96      113.66      9.30 o 
   9   3   8      186.32      190.72      8.44 o 
  10   3   8      105.07       93.89     12.72 o 
  11   3   8      431.47      435.16     34.51 o 
  12   3   8        0.10        4.92      2.74 o 
  13   3   8       45.51       43.84      4.77 o 
  14   3   8        0.45        4.35      2.45 o 
  15   3   8       56.76       52.60      4.73 o 
  16   3   8       64.05       73.25     10.12 o 
  17   3   8        0.24        3.40      3.19 o 
  18   3   8        1.31        2.37      2.83 o 
  19   3   8       13.38       10.07      2.81 o 
 -16   4   8      155.81      148.91     10.84 o 
 -15   4   8      100.42      100.85      4.54 o 
 -14   4   8       44.56       38.48      3.24 o 
 -13   4   8        9.30       12.62      3.03 o 
 -12   4   8      770.94      735.68     27.61 o 
 -11   4   8       38.13       44.35      3.39 o 
 -10   4   8      109.03      117.29      3.26 o 
  -9   4   8        7.65        9.27      2.60 o 
  -8   4   8       48.30       49.90      4.70 o 
  -7   4   8       81.32       89.12      3.07 o 
  -6   4   8       17.63       15.15      2.54 o 
  -5   4   8        0.00        1.84      2.49 o 
  -4   4   8        6.47       12.35      2.63 o 
  -3   4   8      224.94      205.45     12.57 o 
  -2   4   8      102.04       92.42      3.83 o 
  -1   4   8       29.89       27.16      2.48 o 
   0   4   8       15.29       14.80      2.58 o 
   1   4   8        9.03       11.97      2.91 o 
   2   4   8       10.96       13.00      2.70 o 
   3   4   8       12.42       11.94      3.00 o 
   4   4   8        3.27        6.78      2.72 o 
   5   4   8      109.23      106.78      9.83 o 
   6   4   8      203.06      202.34     19.74 o 
   7   4   8        5.41        6.53      2.41 o 
   8   4   8       63.70       59.99      4.75 o 
   9   4   8      190.33      174.65     11.60 o 
  10   4   8       12.71       13.45      2.52 o 
  11   4   8       19.11       13.31      2.42 o 
  12   4   8      123.45      119.49      8.27 o 
  13   4   8      140.22      137.00     11.32 o 
  14   4   8       51.43       52.01      6.44 o 
  15   4   8      135.99      146.00     15.20 o 
  -9   5   8        1.76        0.92      3.79 o 
  -8   5   8        6.93        5.86      2.77 o 
  -7   5   8        0.20        2.16      2.65 o 
  -6   5   8        3.74        3.16      3.04 o 
  -5   5   8      114.96      118.14     10.97 o 
  -4   5   8        0.00       -0.41      2.87 o 
  -3   5   8       20.52       20.72      2.70 o 
  -2   5   8      156.00      157.74     11.33 o 
  -1   5   8       43.17       43.00      3.17 o 
   0   5   8        4.85        5.56      2.93 o 
   1   5   8       46.96       46.31      3.38 o 
   2   5   8       18.68       13.08      2.53 o 
   3   5   8       21.49       22.44      3.10 o 
   4   5   8       13.09       17.59      2.82 o 
   5   5   8       21.98       28.14      3.27 o 
   6   5   8        0.70        2.79      3.16 o 
   7   5   8       32.05       33.17      2.96 o 
 -23   1   9      109.93      101.64      5.52 o 
 -22   1   9        4.59        1.67      3.50 o 
 -21   1   9        8.22        7.59      3.74 o 
 -20   1   9       32.83       37.03      3.98 o 
 -19   1   9       62.07       53.22      4.09 o 
 -18   1   9       12.37       20.00      3.66 o 
 -17   1   9      152.79      153.92      9.84 o 
 -16   1   9        9.98        6.84      3.80 o 
 -15   1   9      873.06      897.60     15.40 o 
 -14   1   9      166.69      151.31      6.09 o 
 -13   1   9       76.39       67.93      3.70 o 
 -12   1   9       15.66       13.35      2.70 o 
 -11   1   9      487.29      519.96      6.23 o 
 -10   1   9       29.59       30.11      2.68 o 
  -9   1   9     1414.81     1602.04     17.10 o 
  -8   1   9      128.09      134.61      5.53 o 
  -7   1   9     1616.99     1729.75     43.35 o 
  -6   1   9      187.69      188.92      4.64 o 
  -5   1   9     1092.30     1153.20     30.20 o 
  -4   1   9       53.61       50.39      3.57 o 
  -3   1   9       36.44       36.28      2.09 o 
  -2   1   9        2.95        5.12      2.27 o 
  -1   1   9      162.89      167.59      5.75 o 
   0   1   9      341.29      339.39      8.56 o 
   1   1   9        0.41        3.33      2.21 o 
   2   1   9       53.62       62.38      2.55 o 
   3   1   9      426.06      447.09     14.63 o 
   4   1   9      173.64      195.22      7.66 o 
   5   1   9        2.27        5.08      2.13 o 
   6   1   9       50.27       48.90      2.70 o 
   7   1   9       65.71       66.39      2.71 o 
   8   1   9      142.01      138.12      8.78 o 
   9   1   9        8.92       10.61      2.44 o 
  10   1   9      234.88      233.34     16.83 o 
  11   1   9       40.16       44.82      3.92 o 
  12   1   9      680.86      691.98     40.24 o 
  13   1   9       16.54       15.59      2.28 o 
  14   1   9      936.03      955.45     85.76 o 
  15   1   9        1.89        4.40      2.31 o 
  16   1   9       80.49       77.42      7.37 o 
  17   1   9       72.81       71.43      7.34 o 
  18   1   9        1.71        2.18      2.27 o 
  19   1   9        1.85        4.50      2.23 o 
  20   1   9        0.25        2.77      2.47 o 
  21   1   9        0.16        0.78      2.62 o 
 -21   2   9        3.88       10.94      3.24 o 
 -20   2   9        5.59        5.35      2.99 o 
 -19   2   9       33.22       28.11      4.69 o 
 -18   2   9        2.95        4.39      3.61 o 
 -17   2   9        7.87        8.92      3.01 o 
 -16   2   9       32.50       35.03      4.11 o 
 -15   2   9       41.94       38.52      3.07 o 
 -14   2   9       78.48       80.47      3.32 o 
 -13   2   9      533.51      546.38     19.78 o 
 -12   2   9      131.38      129.84      4.53 o 
 -11   2   9      199.95      198.30      6.85 o 
 -10   2   9       51.66       49.76      2.84 o 
  -9   2   9      589.46      630.02     24.52 o 
  -8   2   9      932.89     1084.43     36.31 o 
  -7   2   9       54.24       61.84      4.95 o 
  -6   2   9      164.30      177.68      4.94 o 
  -5   2   9       42.24       40.66      2.87 o 
  -4   2   9      307.60      324.92     14.65 o 
  -3   2   9       45.18       48.51      2.85 o 
  -2   2   9       12.40       15.80      2.68 o 
  -1   2   9      193.08      198.09      9.20 o 
   0   2   9       85.69       96.83      6.94 o 
   1   2   9      455.69      471.33      8.03 o 
   2   2   9        1.42        0.87      2.06 o 
   3   2   9       91.88       87.43      6.99 o 
   4   2   9      188.12      181.30      9.19 o 
   5   2   9        8.65        7.94      2.16 o 
   6   2   9       28.18       24.40      2.53 o 
   7   2   9       21.90       27.43      2.36 o 
   8   2   9      203.02      206.97     12.82 o 
   9   2   9     1411.80     1398.08    101.84 o 
  10   2   9       83.81       87.62      6.52 o 
  11   2   9       20.94       19.20      2.00 o 
  12   2   9      299.71      306.74     22.13 o 
  13   2   9      735.41      698.87     41.86 o 
  14   2   9      229.29      230.78     18.18 o 
  15   2   9        4.24        4.59      2.30 o 
  16   2   9       56.50       55.10      2.77 o 
  17   2   9        0.65        0.79      2.14 o 
  18   2   9       48.31       47.42      4.61 o 
  19   2   9        4.09        7.69      2.53 o 
  20   2   9        0.01        3.79      2.24 o 
 -19   3   9       76.39       75.71      6.87 o 
 -18   3   9       21.11       21.89      3.11 o 
 -17   3   9       13.51       13.70      3.03 o 
 -16   3   9       95.70      102.55      4.32 o 
 -15   3   9        5.56        6.64      2.53 o 
 -14   3   9        2.59       -0.50      2.61 o 
 -13   3   9        1.76        4.77      2.93 o 
 -12   3   9        3.29        3.94      2.45 o 
 -11   3   9       68.00       76.45      3.32 o 
 -10   3   9       40.12       49.70      4.26 o 
  -9   3   9      108.98      108.78      3.07 o 
  -8   3   9       50.37       51.62      3.34 o 
  -7   3   9       77.97       77.09      6.98 o 
  -6   3   9       25.92       25.76      2.29 o 
  -5   3   9       87.86       76.68      4.53 o 
  -4   3   9      104.11       99.83      3.31 o 
  -3   3   9       27.54       32.30      3.10 o 
  -2   3   9      282.13      275.97     14.39 o 
  -1   3   9      299.06      314.58      7.84 o 
   0   3   9        1.92        2.40      2.94 o 
   1   3   9        2.29        5.33      2.35 o 
   2   3   9       69.81       66.26      3.57 o 
   3   3   9      305.94      289.83     11.79 o 
   4   3   9       21.26       21.63      3.23 o 
   5   3   9      188.44      213.23     12.00 o 
   6   3   9      268.66      253.43     27.52 o 
   7   3   9        1.15        6.02      2.74 o 
   8   3   9        4.59        5.15      2.10 o 
   9   3   9       59.83       58.30      2.82 o 
  10   3   9      107.81       96.32     15.07 o 
  11   3   9       10.67        9.68      2.99 o 
  12   3   9        0.57        2.76      2.49 o 
  13   3   9       23.17       18.79      3.00 o 
  14   3   9        0.21       -0.51      2.69 o 
  15   3   9        9.71        8.91      2.39 o 
  16   3   9       26.55       25.81      2.79 o 
  17   3   9        5.03        8.36      2.63 o 
 -14   4   9      330.02      322.47      6.77 o 
 -13   4   9       98.17       95.53      3.36 o 
 -12   4   9       15.42       12.07      3.01 o 
 -11   4   9       34.83       35.09      2.87 o 
 -10   4   9      291.34      309.71     19.01 o 
  -9   4   9        6.32        5.93      2.59 o 
  -8   4   9        1.35        2.66      2.05 o 
  -7   4   9        0.06        4.33      2.91 o 
  -6   4   9       91.55       86.96      6.14 o 
  -5   4   9       83.29       90.56      3.34 o 
  -4   4   9        0.35        3.54      2.44 o 
  -3   4   9       11.18        9.01      2.41 o 
  -2   4   9       71.34       69.00      3.97 o 
  -1   4   9       93.90       97.48      5.73 o 
   0   4   9        0.39        2.52      2.24 o 
   1   4   9       63.21       69.28      3.27 o 
   2   4   9       90.21       88.19      5.70 o 
   3   4   9      109.12      106.93      5.76 o 
   4   4   9       35.51       38.89      2.93 o 
   5   4   9       60.17       55.00      5.56 o 
   6   4   9       99.42       91.81      7.04 o 
   7   4   9      189.60      184.28     16.97 o 
   8   4   9      184.76      154.43     12.71 o 
   9   4   9       32.07       33.14      3.85 o 
  10   4   9       56.02       52.65      3.51 o 
  11   4   9       45.08       31.79      4.20 o 
  12   4   9       39.26       34.97      3.68 o 
  13   4   9       18.03       18.44      3.10 o 
  -4   5   9        1.12        2.35      3.85 o 
  -3   5   9        0.64        3.42      3.17 o 
  -2   5   9       53.45       48.26      3.56 o 
  -1   5   9      228.80      218.44     14.35 o 
   0   5   9       14.39       15.02      2.47 o 
   1   5   9       72.32       67.58      4.20 o 
   2   5   9       12.79       12.56      2.90 o 
   3   5   9       19.93       27.55      5.90 o 
 -22   0  10        4.88        2.16      5.53 o 
 -21   0  10       18.41       18.01      5.23 o 
 -20   0  10        0.12       -1.32      4.82 o 
 -19   0  10        1.41        4.72      5.40 o 
 -18   0  10      135.30      144.68      6.92 o 
 -17   0  10        0.04       -0.44      3.34 o 
 -16   0  10        0.27        2.19      4.69 o 
 -15   0  10      243.71      243.84      6.21 o 
 -14   0  10        4.62        7.89      5.26 o 
 -13   0  10       10.33        9.58      3.88 o 
 -12   0  10       19.69       19.43      3.95 o 
 -11   0  10      505.54      514.76     30.08 o 
 -10   0  10       10.66       12.82      3.72 o 
  -9   0  10        2.08        3.16      3.04 o 
  -8   0  10        6.34        7.04      2.98 o 
  -7   0  10     2071.95     2144.08    184.71 o 
  -6   0  10     1448.25     1511.25     36.60 o 
  -5   0  10        0.12        5.38      4.13 o 
  -4   0  10      116.72      120.01      3.77 o 
  -3   0  10      196.92      196.86      4.22 o 
  -2   0  10       28.57       35.83      3.19 o 
  -1   0  10      677.48      678.97     15.10 o 
   0   0  10      563.04      588.68     42.82 o 
   1   0  10       13.72       16.62      3.66 o 
   2   0  10       18.64       20.78      3.11 o 
   3   0  10      157.43      175.13      4.70 o 
   4   0  10     1127.05     1197.26     58.38 o 
   5   0  10      277.82      275.77     33.03 o 
   6   0  10      222.76      236.95     18.02 o 
   7   0  10        3.12        5.30      2.59 o 
   8   0  10       30.36       26.19      5.99 o 
   9   0  10        0.50        1.09      2.93 o 
  10   0  10      295.01      290.69     10.76 o 
  11   0  10       52.97       46.69      3.23 o 
  12   0  10      187.70      180.76     38.15 o 
  13   0  10      532.29      506.17     57.84 o 
  14   0  10       40.32       42.57      3.89 o 
  15   0  10       11.46       13.15      3.47 o 
  16   0  10        0.43        0.02      3.37 o 
  17   0  10        2.99        6.28      3.43 o 
  18   0  10        3.89        4.10      2.90 o 
  19   0  10        7.12        5.22      3.12 o 
  20   0  10        4.18        5.57      3.18 o 
 -21   1  10      159.05      165.02      8.83 o 
 -20   1  10        0.00        0.14      3.62 o 
 -19   1  10       16.59       21.21      4.59 o 
 -18   1  10       18.12       22.30      3.68 o 
 -17   1  10       39.79       37.89      3.17 o 
 -16   1  10      159.17      153.67     20.49 o 
 -15   1  10      149.66      138.76     12.21 o 
 -14   1  10        1.42        2.81      2.24 o 
 -13   1  10       46.36       43.35      2.74 o 
 -12   1  10        8.10        4.32      2.75 o 
 -11   1  10     1195.19     1282.36     28.79 o 
 -10   1  10      979.07     1011.54     17.65 o 
  -9   1  10       23.63       23.80      3.63 o 
  -8   1  10      455.31      484.58      6.45 o 
  -7   1  10      446.18      486.39     20.51 o 
  -6   1  10       65.09       57.96      3.28 o 
  -5   1  10      293.93      298.12      9.98 o 
  -4   1  10       27.96       30.21      2.43 o 
  -3   1  10      601.18      571.28     20.99 o 
  -2   1  10        3.09        3.36      2.31 o 
  -1   1  10      114.87      104.85      4.10 o 
   0   1  10       29.21       31.23      1.91 o 
   1   1  10       54.76       53.73      2.51 o 
   2   1  10       10.56        8.81      2.07 o 
   3   1  10        2.69        4.03      2.16 o 
   4   1  10       28.68       29.13      2.34 o 
   5   1  10      278.32      281.49     11.47 o 
   6   1  10       29.61       27.78      2.27 o 
   7   1  10        7.68        9.12      2.08 o 
   8   1  10       38.44       37.60      5.13 o 
   9   1  10       67.59       64.85      4.11 o 
  10   1  10      195.66      203.13     15.89 o 
  11   1  10      419.00      420.19     31.94 o 
  12   1  10       25.72       27.36      2.44 o 
  13   1  10       62.48       56.77      3.79 o 
  14   1  10       39.99       39.63      3.63 o 
  15   1  10       91.45       88.72      6.51 o 
  16   1  10       13.58       11.09      2.37 o 
  17   1  10       26.75       23.06      3.13 o 
  18   1  10        0.13       -0.68      2.46 o 
  19   1  10        4.15        4.95      2.61 o 
 -20   2  10       32.40       21.47      3.04 o 
 -19   2  10      136.68      140.32     11.24 o 
 -18   2  10        0.20        2.39      3.39 o 
 -17   2  10       50.32       56.23      4.43 o 
 -16   2  10        8.03       11.44      3.07 o 
 -15   2  10       33.62       29.87      3.19 o 
 -14   2  10      354.71      365.38     18.63 o 
 -13   2  10       14.50       16.41      2.95 o 
 -12   2  10       29.57       27.06      2.58 o 
 -11   2  10      106.23       93.63      5.57 o 
 -10   2  10       15.31       19.22      2.45 o 
  -9   2  10      140.68      129.46      3.43 o 
  -8   2  10        6.01        3.14      2.38 o 
  -7   2  10      182.50      199.40     11.13 o 
  -6   2  10      599.30      644.32     35.46 o 
  -5   2  10      480.47      522.19     17.65 o 
  -4   2  10        0.91        4.45      2.59 o 
  -3   2  10       85.12       89.52      6.89 o 
  -2   2  10       35.86       38.66      2.57 o 
  -1   2  10        0.93        2.74      2.01 o 
   0   2  10       11.49       13.76      1.94 o 
   1   2  10       18.59       19.55      2.18 o 
   2   2  10       97.47       88.55      4.02 o 
   3   2  10      225.26      253.46     16.80 o 
   4   2  10      140.73      132.01      4.45 o 
   5   2  10        1.86        3.70      1.90 o 
   6   2  10       30.62       32.46      2.26 o 
   7   2  10        0.02        3.79      2.10 o 
   8   2  10      200.03      182.65     15.51 o 
   9   2  10      400.14      394.84     25.40 o 
  10   2  10        4.94        6.12      2.08 o 
  11   2  10       63.41       63.04      3.23 o 
  12   2  10       11.26       11.64      2.61 o 
  13   2  10       22.66       21.87      2.69 o 
  14   2  10      110.55      108.00      8.29 o 
  15   2  10       17.30       16.04      2.75 o 
  16   2  10      157.52      138.15     12.16 o 
  17   2  10       62.97       54.78      3.36 o 
  18   2  10        9.14       10.59      2.33 o 
 -17   3  10        3.66        3.39      2.78 o 
 -16   3  10        5.39        7.22      2.35 o 
 -15   3  10       38.55       35.82      3.23 o 
 -14   3  10        0.30        5.37      2.93 o 
 -13   3  10        5.11        6.65      2.36 o 
 -12   3  10        0.23        4.60      2.90 o 
 -11   3  10      286.98      276.43     14.64 o 
 -10   3  10       74.07       69.89      5.73 o 
  -9   3  10       17.87       21.38      2.94 o 
  -8   3  10       42.77       46.43      3.15 o 
  -7   3  10       13.60       19.63      2.63 o 
  -6   3  10      272.36      287.31     17.60 o 
  -5   3  10       66.46       64.05      3.34 o 
  -4   3  10      164.93      177.27     10.89 o 
  -3   3  10      147.07      140.57      8.68 o 
  -2   3  10       21.70       25.31      2.28 o 
  -1   3  10      224.96      225.07     10.74 o 
   0   3  10       11.14        7.86      2.94 o 
   1   3  10       38.07       28.81      3.11 o 
   2   3  10        2.23        6.19      2.49 o 
   3   3  10        0.68       -1.01      2.26 o 
   4   3  10       32.03       34.54      2.67 o 
   5   3  10       21.35       21.84      2.62 o 
   6   3  10      131.05      135.75     11.24 o 
   7   3  10       26.50       23.30      2.59 o 
   8   3  10       61.36       49.88      3.02 o 
   9   3  10       49.09       41.56      6.83 o 
  10   3  10       14.11       12.05      2.99 o 
  11   3  10       41.61       35.37      4.20 o 
  12   3  10        1.56        1.10      2.87 o 
  13   3  10        6.60        5.41      2.55 o 
  14   3  10        0.46        0.29      2.52 o 
  15   3  10       37.78       38.05      5.79 o 
 -12   4  10       50.40       54.25      4.10 o 
 -11   4  10        4.08        8.61      2.65 o 
 -10   4  10      361.25      385.56     22.32 o 
  -9   4  10       16.08       21.93      2.78 o 
  -8   4  10       40.33       41.17      2.83 o 
  -7   4  10      321.53      335.62     24.18 o 
  -6   4  10       16.73       17.28      2.49 o 
  -5   4  10       61.37       60.50      2.67 o 
  -4   4  10        2.95        6.60      2.80 o 
  -3   4  10       20.87       24.44      3.00 o 
  -2   4  10       32.86       31.54      3.04 o 
  -1   4  10       30.85       34.01      2.99 o 
   0   4  10       95.61      101.59      6.22 o 
   1   4  10       19.57       19.92      2.73 o 
   2   4  10       20.71       23.65      3.01 o 
   3   4  10       51.68       49.54      5.61 o 
   4   4  10       24.97       22.59      3.09 o 
   5   4  10       43.40       42.45      4.66 o 
   6   4  10        3.36        3.12      2.32 o 
   7   4  10      190.35      181.12     15.09 o 
   8   4  10      631.08      564.53     30.07 o 
   9   4  10       60.39       66.44      8.57 o 
  10   4  10       61.29       54.50      3.36 o 
 -20   1  11      173.49      132.04      5.37 o 
 -19   1  11       27.12       31.82      3.42 o 
 -18   1  11        0.20        3.61      3.56 o 
 -17   1  11      116.37       99.17      6.06 o 
 -16   1  11       18.91       16.48      3.32 o 
 -15   1  11       30.01       32.33      5.41 o 
 -14   1  11        1.13        0.01      2.78 o 
 -13   1  11       40.08       41.51      2.84 o 
 -12   1  11       59.10       57.23      2.93 o 
 -11   1  11      233.90      228.99      6.69 o 
 -10   1  11        2.36        7.89      2.89 o 
  -9   1  11      667.53      678.28      5.57 o 
  -8   1  11       19.56       19.69      2.41 o 
  -7   1  11      436.64      425.03      3.70 o 
  -6   1  11        0.01        2.68      1.83 o 
  -5   1  11      163.12      172.55      2.98 o 
  -4   1  11        0.57        2.28      1.73 o 
  -3   1  11       42.68       41.05      2.24 o 
  -2   1  11       11.66       11.58      1.96 o 
  -1   1  11       21.56       20.73      2.25 o 
   0   1  11       20.28       21.13      2.11 o 
   1   1  11      117.31      111.81      2.69 o 
   2   1  11       31.71       34.11      2.38 o 
   3   1  11       12.55        8.81      2.08 o 
   4   1  11      109.85      113.48      6.31 o 
   5   1  11      565.94      560.68     29.72 o 
   6   1  11      126.72      137.52      7.44 o 
   7   1  11       95.82       99.71      7.63 o 
   8   1  11       30.90       36.58      4.52 o 
   9   1  11       63.62       65.17      7.55 o 
  10   1  11       97.04      101.21      5.09 o 
  11   1  11        6.38        7.11      1.97 o 
  12   1  11       53.06       56.63      4.84 o 
  13   1  11      310.92      317.66     19.19 o 
  14   1  11      391.14      392.46     35.76 o 
  15   1  11        0.28        1.28      2.24 o 
  16   1  11       49.84       45.73      5.77 o 
  17   1  11        0.02        0.54      2.68 o 
 -18   2  11        3.72        1.77      3.10 o 
 -17   2  11       49.22       46.37      4.92 o 
 -16   2  11      108.36       95.28      9.32 o 
 -15   2  11       34.75       33.85      2.73 o 
 -14   2  11       75.54       80.80      6.49 o 
 -13   2  11        7.54        7.50      2.12 o 
 -12   2  11       83.17       82.43      3.30 o 
 -11   2  11       11.08       11.75      2.33 o 
 -10   2  11       23.67       23.76      3.87 o 
  -9   2  11        0.10        2.64      2.48 o 
  -8   2  11       25.23       30.31      3.03 o 
  -7   2  11       11.39       15.06      3.26 o 
  -6   2  11      135.46      148.87      6.08 o 
  -5   2  11        6.68        6.73      2.58 o 
  -4   2  11      301.96      302.96     12.99 o 
  -3   2  11      317.53      307.16     11.55 o 
  -2   2  11      123.07      124.34      3.46 o 
  -1   2  11      144.51      138.21      8.48 o 
   0   2  11        0.04        1.50      2.23 o 
   1   2  11      107.16      101.68      4.58 o 
   2   2  11      115.26      105.32      5.49 o 
   3   2  11       16.50       17.24      2.01 o 
   4   2  11       56.20       56.50      2.66 o 
   5   2  11       14.30       16.61      2.19 o 
   6   2  11       18.88       21.92      2.30 o 
   7   2  11       33.59       39.48      3.39 o 
   8   2  11        4.60        3.12      2.18 o 
   9   2  11        6.38        7.16      2.20 o 
  10   2  11       19.41       24.54      2.79 o 
  11   2  11        1.84        1.34      2.28 o 
  12   2  11       37.31       38.45      5.10 o 
  13   2  11        0.33        2.58      2.62 o 
  14   2  11       37.38       37.22      3.20 o 
  15   2  11       65.21       57.40      7.69 o 
  16   2  11       44.89       38.32      3.67 o 
 -15   3  11       42.12       46.95      3.98 o 
 -14   3  11       48.71       51.74      3.34 o 
 -13   3  11       29.45       30.94      2.79 o 
 -12   3  11        7.30        9.69      2.59 o 
 -11   3  11       67.53       82.35      3.40 o 
 -10   3  11       42.88       44.25      3.71 o 
  -9   3  11       25.71       25.11      2.66 o 
  -8   3  11       37.39       38.33      4.43 o 
  -7   3  11       68.08       75.53      3.17 o 
  -6   3  11        1.80        6.05      3.55 o 
  -5   3  11      137.26      143.91      8.58 o 
  -4   3  11       42.94       39.12      2.83 o 
  -3   3  11      205.06      199.68     14.40 o 
  -2   3  11       55.27       47.74      3.01 o 
  -1   3  11      207.17      203.92      6.38 o 
   0   3  11      277.00      273.36     19.39 o 
   1   3  11       20.24       21.64      2.72 o 
   2   3  11       51.48       57.47      2.67 o 
   3   3  11        0.51        4.07      2.53 o 
   4   3  11      139.09      140.19     12.28 o 
   5   3  11       24.12       21.83      2.43 o 
   6   3  11        1.24       -1.67      2.90 o 
   7   3  11        0.27        2.65      2.59 o 
   8   3  11       23.44       23.02      2.51 o 
   9   3  11       34.63       35.42      2.35 o 
  10   3  11       21.32       19.45      3.02 o 
  11   3  11        6.05        6.66      2.30 o 
  12   3  11       27.55       24.14      6.22 o 
  13   3  11        3.10        6.54      3.10 o 
  -8   4  11        7.82        6.38      3.91 o 
  -7   4  11       16.43       18.97      2.82 o 
  -6   4  11       22.97       24.73      2.80 o 
  -5   4  11       31.85       36.60      3.11 o 
  -4   4  11        0.62        1.39      2.62 o 
  -3   4  11      110.26      119.51      8.54 o 
  -2   4  11       12.27       17.30      3.04 o 
  -1   4  11        0.29        2.94      2.48 o 
   0   4  11      111.18      111.30     12.59 o 
   1   4  11        5.33        7.38      2.59 o 
   2   4  11       60.29       57.79      4.57 o 
   3   4  11      101.72      104.94      9.07 o 
   4   4  11       55.08       47.54      4.45 o 
   5   4  11       45.93       32.88      5.52 o 
   6   4  11       28.84       20.91      2.76 o 
 -18   0  12       35.79       35.28      4.55 o 
 -17   0  12      142.01      132.90      6.85 o 
 -16   0  12        1.48        4.42      5.73 o 
 -15   0  12      498.10      576.50      8.93 o 
 -14   0  12      179.41      193.52      7.43 o 
 -13   0  12      114.07      128.39      6.71 o 
 -12   0  12       34.46       35.81      4.60 o 
 -11   0  12       37.06       47.33      3.93 o 
 -10   0  12      552.12      582.15     62.27 o 
  -9   0  12      248.80      274.75     30.83 o 
  -8   0  12      405.21      399.37     35.16 o 
  -7   0  12     2421.04     2577.48     62.63 o 
  -6   0  12     2368.07     2395.79     44.80 o 
  -5   0  12      147.02      140.15     11.39 o 
  -4   0  12      792.33      810.51     24.78 o 
  -3   0  12      331.34      343.28     13.23 o 
  -2   0  12       14.39       16.72      3.29 o 
  -1   0  12       39.33       37.24      4.69 o 
   0   0  12      473.59      427.72     23.95 o 
   1   0  12        6.10       13.77      7.42 o 
   2   0  12       29.38       25.30      2.58 o 
   3   0  12      179.39      156.71     14.80 o 
   4   0  12        2.16        8.16      3.03 o 
   5   0  12        2.30        4.16      3.81 o 
   6   0  12        3.70        6.10      2.91 o 
   7   0  12       89.85       83.98     12.52 o 
   8   0  12      347.80      338.45     46.08 o 
   9   0  12        9.07       11.26      3.62 o 
  10   0  12      105.13       92.31      6.29 o 
  11   0  12      384.98      385.27     74.79 o 
  12   0  12      430.73      430.69     83.16 o 
  13   0  12       71.27       69.35      7.19 o 
  14   0  12      308.89      254.56     52.22 o 
  15   0  12      515.52      559.72     58.59 o 
  16   0  12       32.31       27.39      3.06 o 
 -17   1  12        8.90       13.70      3.24 o 
 -16   1  12        0.18        2.70      3.69 o 
 -15   1  12        8.33        8.62      2.38 o 
 -14   1  12      175.51      179.19     11.77 o 
 -13   1  12       79.63       84.18      4.75 o 
 -12   1  12        4.97        8.52      2.69 o 
 -11   1  12       21.42       24.84      3.02 o 
 -10   1  12       36.63       33.40      2.77 o 
  -9   1  12      121.32      122.30      3.45 o 
  -8   1  12      270.40      263.11      7.10 o 
  -7   1  12       69.44       70.93      2.44 o 
  -6   1  12       40.46       42.56      4.18 o 
  -5   1  12        2.63        4.10      2.22 o 
  -4   1  12       16.93       13.91      2.12 o 
  -3   1  12        0.84        2.25      1.89 o 
  -2   1  12      103.75      105.22      3.51 o 
  -1   1  12      182.06      168.92      7.62 o 
   0   1  12       64.63       58.20      3.42 o 
   1   1  12       10.91        9.11      2.01 o 
   2   1  12       22.34       23.50      2.11 o 
   3   1  12        5.73        8.51      1.94 o 
   4   1  12       79.44       78.84      2.86 o 
   5   1  12        7.86        8.33      2.38 o 
   6   1  12        0.32        0.52      2.03 o 
   7   1  12      208.09      190.88      9.63 o 
   8   1  12      195.59      188.45     15.07 o 
   9   1  12       71.03       78.43      4.92 o 
  10   1  12      393.86      380.38     43.35 o 
  11   1  12        0.58        2.30      2.23 o 
  12   1  12      390.86      363.68     34.28 o 
  13   1  12      244.07      217.92     26.38 o 
  14   1  12        1.10        1.60      2.24 o 
  15   1  12       77.11       64.87      5.80 o 
 -15   2  12       25.17       25.16      3.12 o 
 -14   2  12       26.75       24.84      2.44 o 
 -13   2  12       17.56       15.41      2.99 o 
 -12   2  12       81.72       85.56      4.66 o 
 -11   2  12       15.18       12.97      2.18 o 
 -10   2  12        3.08        4.60      2.80 o 
  -9   2  12       83.11       85.66      3.49 o 
  -8   2  12        4.62        7.15      3.14 o 
  -7   2  12      157.84      168.17      8.91 o 
  -6   2  12        0.58        1.88      2.92 o 
  -5   2  12       57.27       55.68      2.91 o 
  -4   2  12       44.81       42.99      2.60 o 
  -3   2  12       63.19       59.55      3.14 o 
  -2   2  12       31.61       31.75      2.58 o 
  -1   2  12       90.06       83.71      2.82 o 
   0   2  12       38.73       41.31      2.69 o 
   1   2  12        4.34        4.35      1.84 o 
   2   2  12        1.65        1.29      2.43 o 
   3   2  12       69.05       63.16      3.65 o 
   4   2  12        3.29        3.25      2.22 o 
   5   2  12      179.95      174.95     10.56 o 
   6   2  12       84.02       80.01      3.89 o 
   7   2  12        0.16       -1.03      1.95 o 
   8   2  12       11.98       12.25      2.49 o 
   9   2  12        0.62        1.99      2.17 o 
  10   2  12       10.37       10.68      2.09 o 
  11   2  12        1.81        3.01      1.96 o 
  12   2  12        0.32        2.01      2.57 o 
  13   2  12        9.89       11.51      2.49 o 
 -12   3  12        1.46        5.06      5.43 o 
 -11   3  12       19.41       17.67      2.32 o 
 -10   3  12       28.37       33.04      3.34 o 
  -9   3  12      116.44      131.67     10.11 o 
  -8   3  12        8.00       13.66      3.08 o 
  -7   3  12        3.11        6.72      2.99 o 
  -6   3  12        0.01       -0.19      2.98 o 
  -5   3  12        4.53       11.73      3.25 o 
  -4   3  12      312.65      320.62     26.24 o 
  -3   3  12        5.98        4.29      2.44 o 
  -2   3  12       51.98       50.20      4.42 o 
  -1   3  12       74.06       71.98      4.05 o 
   0   3  12        0.29        4.95      3.12 o 
   1   3  12       27.28       23.90      3.26 o 
   2   3  12        3.86        2.89      2.97 o 
   3   3  12       27.71       31.15      4.07 o 
   4   3  12        8.94        8.98      2.50 o 
   5   3  12       30.04       32.14      4.37 o 
   6   3  12       14.05       14.48      3.80 o 
   7   3  12        9.49        6.91      2.63 o 
   8   3  12       19.68       22.61      3.02 o 
   9   3  12        5.53        2.33      2.29 o 
 -15   1  13       23.67       24.73      3.38 o 
 -14   1  13        5.02        8.59      3.16 o 
 -13   1  13        0.17        4.25      3.10 o 
 -12   1  13       19.67       17.67      2.49 o 
 -11   1  13       25.61       25.60      3.07 o 
 -10   1  13       64.12       70.63      3.49 o 
  -9   1  13       21.49       22.15      3.25 o 
  -8   1  13       27.95       32.09      2.92 o 
  -7   1  13       10.26       14.06      2.47 o 
  -6   1  13        4.73        3.46      2.01 o 
  -5   1  13      112.72      125.14      2.92 o 
  -4   1  13       21.28       24.75      2.19 o 
  -3   1  13       85.96       91.53      2.50 o 
  -2   1  13       47.15       49.27      2.94 o 
  -1   1  13      139.39      133.13      5.08 o 
   0   1  13        0.06       -0.10      2.18 o 
   1   1  13        2.35        5.23      2.42 o 
   2   1  13        0.00        3.01      2.05 o 
   3   1  13        2.50        4.13      2.11 o 
   4   1  13        0.42        1.09      2.10 o 
   5   1  13        4.99        5.06      2.16 o 
   6   1  13        5.64        8.90      2.41 o 
   7   1  13        0.25        0.01      2.38 o 
   8   1  13       56.84       48.53      4.96 o 
   9   1  13       39.79       35.11      3.52 o 
  10   1  13        8.09        5.56      2.08 o 
  11   1  13       55.86       55.04      2.74 o 
  12   1  13       87.17       90.16      4.10 o 
 -12   2  13       91.43       90.18      3.60 o 
 -11   2  13        0.24        4.00      2.70 o 
 -10   2  13       12.56       11.78      2.68 o 
  -9   2  13       21.55       21.36      2.72 o 
  -8   2  13       40.87       48.83      4.57 o 
  -7   2  13        9.89        9.55      2.45 o 
  -6   2  13        8.03        7.28      2.36 o 
  -5   2  13        5.63        7.79      2.31 o 
  -4   2  13       16.34       13.32      3.29 o 
  -3   2  13       34.14       31.27      3.15 o 
  -2   2  13       38.75       41.99      2.65 o 
  -1   2  13       55.30       59.91      4.42 o 
   0   2  13       97.06       82.33      2.59 o 
   1   2  13      222.90      207.58     10.53 o 
   2   2  13        0.31        1.38      2.40 o 
   3   2  13       65.19       62.40      4.85 o 
   4   2  13       23.28       25.03      2.79 o 
   5   2  13       91.23       81.45      6.07 o 
   6   2  13       87.85       78.43      5.73 o 
   7   2  13        1.70        3.18      2.11 o 
   8   2  13       16.85       15.80      2.61 o 
   9   2  13      268.40      246.16     16.08 o 
  10   2  13        2.76        3.42      3.10 o 
  -6   3  13        1.25        2.90      3.64 o 
  -5   3  13       45.32       47.68      4.44 o 
  -4   3  13        4.73        6.58      3.78 o 
  -3   3  13       63.09       65.22      4.82 o 
  -2   3  13        0.06       -0.67      2.39 o 
  -1   3  13       20.31       26.42      3.28 o 
   0   3  13        1.06        0.61      2.51 o 
   1   3  13        1.98        3.67      2.39 o 
   2   3  13        3.44        2.40      2.51 o 
   3   3  13        3.50        5.40      2.99 o 
   4   3  13        3.95        4.96      5.43 o 
 -11   0  14        3.44        0.94      4.79 o 
 -10   0  14       37.01       30.48      5.55 o 
  -9   0  14      117.09      114.33      4.34 o 
  -8   0  14     1023.73     1028.92     72.34 o 
  -7   0  14        3.38        7.81      3.24 o 
  -6   0  14      125.67      136.46     15.02 o 
  -5   0  14      189.30      175.54      4.14 o 
  -4   0  14      664.27      628.70     26.22 o 
  -3   0  14       28.15       24.57      7.50 o 
  -2   0  14        0.00        0.94      2.89 o 
  -1   0  14      102.79      109.92      6.73 o 
   0   0  14       81.25       77.48     12.40 o 
   1   0  14       27.84       32.56      3.35 o 
   2   0  14      103.82       90.48      4.37 o 
   3   0  14        0.54        3.44      2.59 o 
   4   0  14       36.12       32.59      3.44 o 
   5   0  14      184.69      151.51     12.39 o 
   6   0  14       39.76       44.41      5.33 o 
   7   0  14        2.13        2.84      3.20 o 
   8   0  14        0.57        4.76      3.09 o 
   9   0  14       28.12       26.05      2.97 o 
 -10   1  14      108.58      115.85      6.27 o 
  -9   1  14       11.77        9.55      2.84 o 
  -8   1  14       46.31       46.64      2.56 o 
  -7   1  14       76.51       67.25      4.51 o 
  -6   1  14      319.80      291.37     13.94 o 
  -5   1  14       89.93       87.16      3.46 o 
  -4   1  14       90.18       81.94      4.50 o 
  -3   1  14      504.41      484.97     24.06 o 
  -2   1  14       78.08       78.81      3.84 o 
  -1   1  14       48.34       48.08      2.57 o 
   0   1  14       89.45       83.06      3.01 o 
   1   1  14        3.82        5.92      2.35 o 
   2   1  14       56.82       50.02      4.46 o 
   3   1  14       81.64       76.79      5.45 o 
   4   1  14       17.45       16.19      2.09 o 
   5   1  14        0.97        2.79      2.32 o 
   6   1  14        8.35       10.64      2.71 o 
   7   1  14        0.01        1.83      2.42 o 
   8   1  14       25.28       17.52      2.34 o 
  -7   2  14       24.12       15.95      3.88 o 
  -6   2  14        1.95        4.65      2.54 o 
  -5   2  14       47.89       41.24      4.06 o 
  -4   2  14        9.37       14.21      2.77 o 
  -3   2  14        8.08       10.87      2.20 o 
  -2   2  14        7.28        1.95      2.56 o 
  -1   2  14        6.87        7.50      3.05 o 
   0   2  14       96.90       88.33      2.94 o 
   1   2  14       37.64       35.02      3.15 o 
   2   2  14        6.79        4.52      2.35 o 
   3   2  14       12.94       12.07      2.44 o 
   4   2  14        5.76        3.81      2.52 o 
                                                 
